# Supplementary material for: Complex Routes of Nosocomial Vancomycin-Resistant Enterococcus faecium Transmission Revealed by Genome Sequencing
Source: Clin Infect Dis. 2017 Feb 23;64(7):886–93. doi: 10.1093/cid/ciw872 (PMC5439346; doi:10.1093/cid/ciw872)
Supplement: Supplementary Data [file ciw872_Supplementary_Data.zip]

Archive with 2 entries (2 files):
- Raven_Supplementary_Data.docx
- Raven_Supplementary_Table_1.xlsx
