# Supplementary material for: Complex Routes of Nosocomial Vancomycin-Resistant Enterococcus faecium Transmission Revealed by Genome Sequencing
Source: Clin Infect Dis. 2017 Feb 23;64(7):886–93. doi: 10.1093/cid/ciw872 (PMC5439346; doi:10.1093/cid/ciw872)
Supplement: Supplementary Data [file ciw872_Supplementary_Data.zip › Raven_Supplementary_Table_1.xlsx]

## Sheet: CUH isolates
Isolate ID	Accession number	Hospital	Patient	Year of isolation	Hospital-acquired (HA), Healthcare-associated (HCA) or Community-acquired (CA)	Phenotypic vancomycin resistance	van transposon	Clade	Long-read sequencing performed
EC0011	ERR375425	CUH	1	2006	HA	vanA	vanA	Clade A
EC0012	ERR375434	CUH	2	2006	HA	vanA	vanA	Clade A
EC0015	ERR369951	CUH	3	2006	HA	vanA	vanA	Clade A
EC0016	ERR375349	CUH	4	2006	HCA	vanA	vanA	Clade A
EC0018	ERR370013	CUH	5	2006	HA	vanA	vanA	Clade A
EC0019	ERR369941	CUH	6	2006	HA	vanA	vanA	Clade A
EC0020	ERR369954	CUH	7	2007	HA	vanA	vanA	Clade A
EC0021	ERR369967	CUH	8	2007	HA	vanA	vanA	Clade A
EC0023	ERR369946	CUH	9	2007	HA	vanA	vanA	Clade A
EC0024	ERR369958	CUH	10	2007	HA	vanA	vanA	Clade A
EC0025	ERR369982	CUH	11	2007	HA	vanA	vanA	Clade A
EC0026	ERR377447	CUH	12	2007	HA	vanA	vanA	Clade A
EC0027	ERR369969	CUH	13	2007	HA	vanA	vanA	Clade A
EC0028	ERR377427	CUH	14	2007	HA	vanA	vanA	Clade A
EC0030	ERR369988	CUH	15	2007	HA	vanA	vanA	Clade A
EC0031	ERR370024	CUH	16	2007	HCA	vanA	vanA	Clade A
EC0033	ERR375436	CUH	17	2007	HA	vanA	vanA	Clade A
EC0035	ERR369962	CUH	18	2007	HA	vanA	vanA	Clade A
EC0036	ERR369956	CUH	19	2007	HA	vanA	vanA	Clade A
EC0037	ERR375513	CUH	20	2007	HA	vanA	vanA	Clade A	Yes
EC0038	ERR370007	CUH	21	2007	HA	vanA	vanA	Clade A
EC0039	ERR375554	CUH	22	2007	HA	vanA	vanA	Clade A
EC0040	ERR375473	CUH	23	2007	HA	vanA	vanA	Clade A
EC0041	ERR375458	CUH	24	2007	HA	vanA	vanA	Clade A
EC0045	ERR375345	CUH	25	2007	HA	vanA	vanA	Clade A
EC0046	ERR375456	CUH	26	2007	HA	vanA	vanA	Clade A
EC0049	ERR375421	CUH	27	2007	HA	vanA	vanA	Clade A
EC0051	ERR375479	CUH	28	2007	HA	vanA	vanA	Clade A
EC0052	ERR375470	CUH	29	2007	HA	vanA	vanA	Clade A
EC0053	ERR375326	CUH	30	2007	HA	vanA	vanA	Clade A
EC0054	ERR375351	CUH	31	2007	HCA	vanA	vanA	Clade A
EC0055	ERR375314	CUH	32	2007	HA	vanA	vanA	Clade A
EC0056	ERR375396	CUH	33	2007	HA	vanA	vanA	Clade A
EC0057	ERR375403	CUH	34	2007	HA	vanA	vanA	Clade A
EC0058	ERR375430	CUH	35	2007	HA	vanA	vanA	Clade A
EC0059	ERR375327	CUH	36	2007	HA	vanA	vanA	Clade A
EC0060	ERR369993	CUH	37	2007	HA	vanA	vanA	Clade A
EC0061	ERR375300	CUH	38	2008	HA	vanA	vanA	Clade A
EC0062	ERR375483	CUH	39	2008	HA	vanA	vanA	Clade A
EC0063	ERR370011	CUH	40	2008	HA	vanA	vanA	Clade A
EC0066	ERR375439	CUH	41	2008	HA	vanA	vanA	Clade A
EC0067	ERR375447	CUH	42	2008	HA	vanA	vanA	Clade A
EC0068	ERR375320	CUH	43	2008	HA	vanA	vanA	Clade A
EC0069	ERR377485	CUH	44	2008	HA	VSE	Not detected	Clade A
EC0070	ERR375418	CUH	45	2008	HCA	vanA	vanA	Clade A
EC0071	ERR375328	CUH	46	2008	HA	vanA	vanA	Clade A
EC0072	ERR375413	CUH	47	2008	HA	vanA	vanA	Clade A
EC0074	ERR375321	CUH	48	2008	HA	vanA	vanA	Clade A
EC0076	ERR375402	CUH	49	2008	HA	vanA	vanA	Clade A
EC0078	ERR375290	CUH	50	2008	HA	vanA	vanA	Clade A
EC0079	ERR370015	CUH	51	2008	HCA	VSE	Not detected	Clade A
EC0080	ERR377479	CUH	52	2008	HA	vanA	vanA	Clade A
EC0082	ERR370021	CUH	53	2008	HA	vanA	vanA	Clade A
EC0083	ERR388714	CUH	54	2008	HA	vanA	vanA	Clade A
EC0084	ERR388715	CUH	55	2008	HA	vanA	vanA	Clade A
EC0086	ERR369981	CUH	56	2008	HA	vanA	vanA	Clade A
EC0087	ERR388718	CUH	57	2008	HA	vanA	vanA	Clade A
EC0088	ERR370004	CUH	58	2008	HA	vanA	vanA	Clade A
EC0089	ERR377444	CUH	59	2008	HA	vanA	vanA	Clade A
EC0090	ERR377426	CUH	60	2008	HA	vanA	vanA	Clade A
EC0091	ERR375493	CUH	61	2008	HA	vanA	vanA	Clade A
EC0092	ERR370029	CUH	62	2008	HA	vanA	vanA	Clade A
EC0094	ERR375353	CUH	63	2008	HA	vanA	vanA	Clade A	Yes
EC0095	ERR388703	CUH	64	2008	HA	vanA	vanA	Clade A
EC0096	ERR377445	CUH	65	2008	HA	vanA	vanA	Clade A	Yes
EC0097	ERR375446	CUH	66	2008	HCA	vanA	vanA	Clade A
EC0098	ERR375341	CUH	67	2008	HA	vanA	vanA	Clade A
EC0099	ERR375452	CUH	68	2009	HA	vanA	vanA	Clade A
EC0100	ERR375397	CUH	69	2009	HA	vanA	vanA	Clade A
EC0101	ERR375313	CUH	70	2009	HA	vanA	vanA	Clade A
EC0102	ERR377455	CUH	71	2009	HA	vanA	vanA	Clade A	Yes
EC0104	ERR375544	CUH	72	2009	HA	vanA	vanA	Clade A
EC0105	ERR377474	CUH	73	2009	HA	vanA	vanA	Clade A
EC0107	ERR370033	CUH	74	2009	HA	vanA	vanA	Clade A
EC0108	ERR375420	CUH	75	2009	HA	vanA	vanA	Clade A
EC0110	ERR375332	CUH	76	2009	HA	vanA	vanA	Clade A
EC0111	ERR375319	CUH	77	2009	HA	vanA	vanA	Clade A
EC0112	ERR375329	CUH	78	2009	HA	vanA	vanA	Clade A
EC0113	ERR375467	CUH	79	2009	HA	vanA	vanA	Clade A
EC0114	ERR375437	CUH	80	2009	HA	vanA	vanA	Clade A
EC0115	ERR375441	CUH	81	2009	HA	vanA	vanA	Clade A
EC0116	ERR375548	CUH	82	2009	HA	vanA	vanA	Clade A
EC0117	ERR375496	CUH	83	2009	HA	vanA	vanA	Clade A
EC0118	ERR369991	CUH	84	2009	HCA	vanA	vanA	Clade A
EC0119	ERR369974	CUH	85	2009	HA	vanA	vanA	Clade A
EC0120	ERR370020	CUH	86	2009	HA	vanA	vanA	Clade A
EC0121	ERR369965	CUH	87	2009	HA	vanA	vanA	Clade A
EC0123	ERR388697	CUH	88	2009	HA	vanA	vanA	Clade A
EC0124	ERR388700	CUH	89	2009	HA	vanA	vanA	Clade A
EC0125	ERR388717	CUH	90	2009	HA	vanA	vanA	Clade A
EC0126	ERR377424	CUH	91	2009	HA	vanA	vanA	Clade A
EC0127	ERR377471	CUH	92	2009	HA	vanA	vanA	Clade A
EC0128	ERR370000	CUH	93	2009	HA	vanA	vanA	Clade A
EC0129	ERR370001	CUH	94	2009	HA	vanA	vanA	Clade A
EC0130	ERR375305	CUH	95	2009	HA	vanA	vanA	Clade A
EC0131	ERR375348	CUH	96	2009	HA	vanA	vanA	Clade A
EC0132	ERR375474	CUH	97	2009	HA	vanA	vanA	Clade A
EC0133	ERR375356	CUH	98	2009	HA	vanA	vanA	Clade A
EC0135	ERR377457	CUH	99	2009	HA	vanA	vanA	Clade A
EC0136	ERR375337	CUH	100	2009	HA	vanA	vanA	Clade A
EC0139	ERR369996	CUH	101	2009	HCA	vanA	vanA	Clade A
EC0140	ERR375394	CUH	102	2009	HA	vanA	vanA	Clade A
EC0141	ERR370008	CUH	103	2009	HA	vanA	vanA	Clade A
EC0142	ERR375299	CUH	104	2009	HA	vanA	vanA	Clade A
EC0145	ERR375330	CUH	105	2009	HA	vanA	vanA	Clade A
EC0146	ERR375367	CUH	106	2010	HA	vanA	vanA	Clade A
EC0148	ERR375350	CUH	107	2010	HA	vanA	vanA	Clade A
EC0149	ERR388698	CUH	108	2010	HA	vanA	vanA	Clade A
EC0150	ERR375393	CUH	109	2010	HA	vanA	vanA	Clade A
EC0151	ERR375426	CUH	110	2010	HA	vanA	vanA	Clade A
EC0152	ERR375532	CUH	111	2010	HA	vanA	vanA	Clade A
EC0153	ERR375530	CUH	112	2010	HA	vanA	vanA	Clade A
EC0154	ERR370003	CUH	113	2010	HA	vanA	vanA	Clade A
EC0156	ERR377492	CUH	114	2010	HCA	vanA	vanA	Clade A
EC0158	ERR369944	CUH	115	2010	HA	vanA	vanA	Clade A
EC0159	ERR375451	CUH	116	2010	HA	vanA	vanA	Clade A
EC0160	ERR377442	CUH	117	2010	HA	vanA	vanA	Clade A
EC0161	ERR375534	CUH	118	2010	HA	vanA	vanA	Clade A
EC0162	ERR375373	CUH	119	2010	HCA	vanA	vanA	Clade A
EC0163	ERR375422	CUH	120	2010	HA	vanA	vanA	Clade A
EC0164	ERR369999	CUH	121	2010	HA	vanA	vanA	Clade A
EC0165	ERR377512	CUH	122	2010	HA	vanA	vanA	Clade A
EC0166	ERR375524	CUH	123	2010	HCA	vanA	vanA	Clade A
EC0167	ERR377493	CUH	124	2010	HA	vanA	vanA	Clade A
EC0168	ERR370018	CUH	125	2010	HA	vanA	vanA	Clade A
EC0169	ERR375440	CUH	126	2010	HA	vanA	vanA	Clade A
EC0170	ERR370025	CUH	127	2010	HA	vanA	vanA	Clade A
EC0171	ERR369980	CUH	128	2010	HA	vanA	vanA	Clade A
EC0172	ERR377430	CUH	129	2010	HA	vanA	vanA	Clade A
EC0173	ERR375431	CUH	130	2010	HA	vanA	vanA	Clade A
EC0174	ERR375542	CUH	131	2010	HA	vanA	vanA	Clade A
EC0175	ERR375395	CUH	132	2010	HA	vanA	vanA	Clade A
EC0176	ERR388702	CUH	133	2010	HA	vanA	vanA	Clade A
EC0177	ERR377440	CUH	134	2010	HA	vanA	vanA	Clade A
EC0179	ERR375432	CUH	135	2011	HA	vanA	vanA	Clade A
EC0180	ERR375495	CUH	136	2011	HA	vanA	vanA	Clade A
EC0181	ERR375360	CUH	137	2011	HA	vanB	vanB	Clade A
EC0182	ERR375316	CUH	138	2011	HA	vanA	vanA	Clade A
EC0183	ERR375462	CUH	139	2011	HCA	vanA	vanA	Clade A
EC0184	ERR377497	CUH	140	2011	HCA	vanA	vanA	Clade A
EC0185	ERR377443	CUH	141	2011	HA	vanA	vanA	Clade A
EC0186	ERR375445	CUH	142	2011	HA	vanA	vanA	Clade A
EC0187	ERR375427	CUH	143	2011	HA	vanA	vanA	Clade A
EC0188	ERR370031	CUH	144	2011	HA	vanA	vanA	Clade A
EC0191	ERR375482	CUH	145	2011	HA	vanA	vanA	Clade A
EC0192	ERR377439	CUH	146	2011	CA	vanA	vanA	Clade A
EC0194	ERR375523	CUH	147	2011	HCA	vanA	vanA	Clade A
EC0195	ERR375480	CUH	148	2011	HA	vanA	vanA	Clade A
EC0196	ERR388723	CUH	149	2011	HA	vanA	vanA	Clade A
EC0198	ERR377434	CUH	150	2011	HA	vanA	vanA	Clade A
EC0199	ERR375334	CUH	151	2011	HA	vanA	vanA	Clade A
EC0200	ERR375498	CUH	152	2011	HCA	vanA	vanA	Clade A
EC0201	ERR375390	CUH	153	2011	HA	vanA	vanA	Clade A
EC0202	ERR375406	CUH	154	2011	HA	vanA	vanA	Clade A
EC0203	ERR377465	CUH	155	2011	HA	vanA	vanA	Clade A
EC0206	ERR375317	CUH	156	2011	HA	vanA	vanA	Clade A
EC0208	ERR375354	CUH	157	2012	HA	vanA	vanA	Clade A
EC0209	ERR375494	CUH	158	2012	HA	vanA	vanA & vanB	Clade A
EC0211	ERR377468	CUH	159	2012	HA	vanA	vanA	Clade A
EC0214	ERR375555	CUH	160	2012	HA	vanA	vanA	Clade A
EC0215	ERR375476	CUH	161	2012	HA	vanA	vanA	Clade A
EC0216	ERR377425	CUH	162	2012	HA	vanA	vanA	Clade A
EC0218	ERR375380	CUH	163	2012	HA	vanA	vanA	Clade A
EC0220	ERR375370	CUH	164	2012	HA	vanA	vanA	Clade A
EC0222	ERR375488	CUH	165	2012	HA	vanA	vanA	Clade A
EC0223	ERR375355	CUH	166	2012	HA	vanA	vanA	Clade A
EC0224	ERR375502	CUH	167	2012	HA	vanA	vanA	Clade A
EC0227	ERR375538	CUH	168	2012	HA	vanA	vanA	Clade A
EC0229	ERR375399	CUH	169	2012	HA	vanA	vanA	Clade A
EC0230	ERR375318	CUH	170	2012	HA	vanA	vanA	Clade A
EC0231	ERR375481	CUH	171	2012	HA	vanA	vanA	Clade A
EC0232	ERR377429	CUH	172	2012	HA	vanA	vanA	Clade A
EC0235	ERR375312	CUH	173	2012	HA	vanA	vanA	Clade A
EC0238	ERR369985	CUH	174	2012	HA	vanA	vanA	Clade A
EC0239	ERR375450	CUH	175	2012	HA	vanA	vanA	Clade A
EC0240	ERR377491	CUH	176	2012	HCA	vanA	vanA	Clade A
EC0241	ERR375322	CUH	177	2012	HCA	vanA	vanA	Clade A
EC0244	ERR375557	CUH	178	2011	HA	vanA	vanA	Clade A
EC0248	ERR388701	CUH	179	2011	HA	vanA	vanA	Clade A
EC0290	ERR375423	CUH	180	2007	HA	vanA	vanA	Clade A
EC0318	ERR369976	CUH	181	2011	HCA	VSE	Not detected	Clade A
EC0319	ERR375382	CUH	182	2010	HCA	VSE	Not detected	Clade A
EC0320	ERR375443	CUH	183	2009	HCA	VSE	Not detected	Clade B
EC0321	ERR370032	CUH	184	2008	HA	VSE	Not detected	Clade A
EC0322	ERR375339	CUH	185	2009	HA	VSE	Not detected	Clade A
EC0324	ERR375340	CUH	186	2008	HA	VSE	Not detected	Clade A
EC0325	ERR375487	CUH	187	2009	HA	VSE	Not detected	Clade A
EC0326	ERR375335	CUH	188	2010	HA	VSE	Not detected	Clade A
EC0327	ERR375302	CUH	189	2008	HCA	VSE	Not detected	Clade A
EC0328	ERR375515	CUH	190	2010	HA	VSE	Not detected	Clade A
EC0330	ERR375371	CUH	191	2012	HA	VSE	Not detected	Clade A
EC0332	ERR375386	CUH	192	2008	HA	VSE	Not detected	Clade A
EC0333	ERR370022	CUH	193	2008	HCA	VSE	Not detected	Clade A
EC0334	ERR369945	CUH	194	2011	HA	VSE	Not detected	Clade A
EC0335	ERR369978	CUH	195	2009	HCA	VSE	Not detected	Clade A
EC0336	ERR369998	CUH	196	2009	HA	VSE	Not detected	Clade A
EC0337	ERR375433	CUH	197	2012	HCA	VSE	Not detected	Clade A
EC0342	ERR377516	CUH	198	2007	HA	VSE	Not detected	Clade A
EC0343	ERR369964	CUH	199	2007	HCA	VSE	Not detected	Clade A
EC0351	ERR375347	CUH	200	2007	HCA	VSE	Not detected	Clade A
EC0352	ERR377481	CUH	201	2008	HA	VSE	Not detected	Clade A
EC0353	ERR377483	CUH	202	2012	HA	VSE	Not detected	Clade A
EC0354	ERR377496	CUH	203	2010	HA	VSE	Not detected	Clade A
EC0355	ERR375499	CUH	204	2007	HA	VSE	Not detected	Clade A
EC0356	ERR377450	CUH	205	2012	HCA	VSE	Not detected	Clade A
EC0358	ERR375529	CUH	206	2011	HA	VSE	Not detected	Clade A
EC0360	ERR388725	CUH	207	2006	HA	VSE	Not detected	Clade A
EC0361	ERR375315	CUH	208	2009	HA	VSE	Not detected	Clade A
EC0362	ERR375514	CUH	209	2011	HA	VSE	Not detected	Clade A
EC0367	ERR375304	CUH	210	2012	HA	VSE	Not detected	Clade A
EC0368	ERR375457	CUH	211	2011	HA	VSE	Not detected	Clade A
EC0369	ERR375491	CUH	212	2010	HCA	VSE	Not detected	Clade A
EC0370	ERR369955	CUH	213	2012	HCA	VSE	Not detected	Clade A
EC0371	ERR375409	CUH	214	2011	HA	VSE	Not detected	Clade A
EC0372	ERR375412	CUH	215	2010	HA	VSE	Not detected	Clade A
EC0373	ERR375519	CUH	216	2008	HA	VSE	Not detected	Clade A
EC0376	ERR369957	CUH	217	2010	CA	VSE	Not detected	Clade A
EC0378	ERR375485	CUH	218	2006	HCA	VSE	Not detected	Clade A
EC0380	ERR375509	CUH	219	2009	HA	VSE	Not detected	Clade A
EC0383	ERR375357	CUH	220	2011	HA	VSE	Not detected	Clade A
EC0384	ERR375308	CUH	221	2008	HA	VSE	Not detected	Clade A
EC0385	ERR377477	CUH	222	2011	HA	VSE	Not detected	Clade A
EC0386	ERR369940	CUH	223	2009	HA	VSE	Not detected	Clade A
EC0387	ERR375333	CUH	224	2006	HA	VSE	Not detected	Clade A
EC0388	ERR375550	CUH	225	2012	HA	VSE	vanB	Clade A
EC0390	ERR375512	CUH	226	2007	HCA	VSE	Not detected	Clade A
EC0391	ERR375484	CUH	227	2008	HA	VSE	Not detected	Clade A
EC0392	ERR375541	CUH	228	2007	HCA	VSE	Not detected	Clade B
EC0393	ERR369939	CUH	229	2007	HA	VSE	Not detected	Clade A
EC0395	ERR377508	CUH	230	2009	HA	VSE	Not detected	Clade A
EC0396	ERR377489	CUH	231	2009	HA	VSE	Not detected	Clade A
EC0397	ERR377433	CUH	232	2009	HCA	VSE	Not detected	Clade A	Yes
EC0399	ERR377454	CUH	233	2009	HA	VSE	Not detected	Clade A
EC0400	ERR377469	CUH	234	2011	HCA	VSE	Not detected	Clade A
EC0401	ERR369966	CUH	235	2008	HCA	VSE	Not detected	Clade A
EC0402	ERR375504	CUH	236	2008	HA	VSE	Not detected	Clade A
EC0403	ERR375361	CUH	237	2009	HA	VSE	Not detected	Clade A
EC0406	ERR375376	CUH	238	2009	HA	VSE	Not detected	Clade A
EC0407	ERR375323	CUH	239	2010	HA	VSE	Not detected	Clade A
EC0409	ERR370019	CUH	240	2010	HA	VSE	Not detected	Clade A
EC0411	ERR377458	CUH	241	2012	HA	VSE	Not detected	Clade A
EC0413	ERR375343	CUH	242	2010	HA	VSE	Not detected	Clade A
EC0415	ERR375389	CUH	243	2011	HA	VSE	Not detected	Clade A
EC0416	ERR375556	CUH	244	2012	HA	VSE	Not detected	Clade A
EC0417	ERR377510	CUH	245	2011	HA	VSE	Not detected	Clade A
EC0420	ERR377505	CUH	246	2011	HCA	vanA	vanA	Clade A
EC0421	ERR375522	CUH	247	2011	HA	VSE	Not detected	Clade A
EC0422	ERR375468	CUH	248	2012	HA	VSE	Not detected	Clade A
EC0423	ERR375516	CUH	249	2011	HA	VSE	Not detected	Clade A
EC0424	ERR377436	CUH	250	2011	HA	VSE	Not detected	Clade A
EC0426	ERR377494	CUH	251	2011	HA	VSE	Not detected	Clade A
EC0428	ERR377478	CUH	252	2012	HA	VSE	Not detected	Clade A
EC0429	ERR375539	CUH	253	2012	HA	VSE	Not detected	Clade A
EC0430	ERR370005	CUH	254	2012	HA	VSE	Not detected	Clade A
EC0431	ERR375551	CUH	255	2012	HA	VSE	Not detected	Clade A
EC0432	ERR377437	CUH	256	2012	HA	VSE	Not detected	Clade A
EC0433	ERR377486	CUH	257	2012	HA	VSE	Not detected	Clade A
EC0434	ERR377501	CUH	258	2012	HA	VSE	Not detected	Clade A
EC0435	ERR377484	CUH	259	2012	HA	VSE	Not detected	Clade A
EC0436	ERR370012	CUH	260	2012	HA	VSE	Not detected	Clade A
EC0475	ERR375377	CUH	261	2010	HA	VSE	Not detected	Clade A
EC0482	ERR375506	CUH	262	2009	HA	VSE	Not detected	Clade A
EC0488	ERR375400	CUH	263	2012	HA	vanA	vanA	Clade A
EC0489	ERR369972	CUH	264	2012	HA	vanA	vanA	Clade A
EC0491	ERR369992	CUH	265	2012	HA	vanA	vanA	Clade A
EC0496	ERR375398	CUH	266	2012	HA	vanA	vanA	Clade A
EC0497	ERR369971	CUH	267	2012	HA	vanA	vanA	Clade A
EC0498	ERR375391	CUH	268	2012	HA	VSE	Not detected	Clade A
EC0499	ERR375385	CUH	269	2012	HA	VSE	Not detected	Clade A
EC0500	ERR375466	CUH	270	2012	HA	vanA	vanA	Clade A
EC0501	ERR370023	CUH	271	2012	HA	VSE	Not detected	Clade A
EC0502	ERR375311	CUH	272	2012	HA	vanA	vanA	Clade A
EC0503	ERR375366	CUH	273	2012	HCA	vanA	vanA	Clade A	Yes
EC0504	ERR375363	CUH	274	2012	HCA	VSE	vanB	Clade A
EC0505	ERR375471	CUH	275	2012	HA	vanA	vanA	Clade A
EC0506	ERR377446	CUH	276	2012	HCA	VSE	Not detected	Clade A
EC0507	ERR375379	CUH	277	2012	HA	vanA	vanA	Clade A
EC0508	ERR377519	CUH	278	2012	HA	VSE	vanB	Clade A
EC0509	ERR369990	CUH	279	2012	HCA	VSE	Not detected	Clade A
EC0518	ERR388722	CUH	280	2009	HA	vanA	vanA	Clade A
EC0519	ERR375448	CUH	281	2010	HA	VSE	Not detected	Clade A
EC0520	ERR375500	CUH	282	2011	HCA	vanA	vanA	Clade A
EC0524	ERR370030	CUH	283	2008	HCA	VSE	Not detected	Clade A
EC0526	ERR369995	CUH	284	2008	HA	vanA	vanA	Clade A
EC0529	ERR375381	CUH	285	2010	HA	VSE	Not detected	Clade A
EC0531	ERR375375	CUH	286	2007	HA	vanA	vanA	Clade A
EC0532	ERR375486	CUH	287	2007	HA	vanA	vanA	Clade A
EC0533	ERR375553	CUH	288	2007	HA	vanA	vanA	Clade A
EC0535	ERR377451	CUH	289	2007	HA	vanA	vanA	Clade A
EC0538	ERR369983	CUH	290	2007	HA	vanA	vanA	Clade A
EC0539	ERR375497	CUH	291	2007	HA	vanB	vanB	Clade A
EC0540	ERR377473	CUH	292	2007	HA	vanA	vanA	Clade A
EC1245	ERR375401	CUH	293	2007	HA	vanA	vanA	Clade A

## Sheet: Isolate details
Isolate ID	Accession number	Anonymous patient identifier	Collection	Country/place of isolation	Source	Year of isolation	Phenotypic vancomycin resistance	van transposon	Hospital-acquired (HA), Healthcare-associated (HCA) or Community-acquired (CA)
EnGen0003	AHXC01000000	N/A	Lebreton et al. reference 16	Ireland	Non-hospitalized patient - feces	2001	Not known	Not known	Not known
Com12	ACBC01000000	N/A	Lebreton et al. reference 16	United States	Non-hospitalized patient - feces	2006	Not known	Not known	Not known
EnGen0056	AHXZ01000000	N/A	Lebreton et al. reference 16	Netherlands	Hospitalized patient - blood	2000	Not known	Not known	Not known
EnGen0047	AHYB01000000	N/A	Lebreton et al. reference 16	Netherlands	Hospitalized patient - blood	2004	Not known	Not known	Not known
1_141_733	ACAZ01000000	N/A	Lebreton et al. reference 16	United States	Hospitalized patient - wound	2005	Not known	Not known	Not known
EnGen0038	AHXW01000000	N/A	Lebreton et al. reference 16	Netherlands	Hospitalized patient - blood	2006	Not known	Not known	Not known
Com15	ACBD01000000	N/A	Lebreton et al. reference 16	United States	Non-hospitalized patient - feces	2007	Not known	Not known	Not known
EnGen0042	AHXP01000000	N/A	Lebreton et al. reference 16	Spain	Hospitalizedpatient - feces	2001	Not known	Not known	Not known
E980	ABQA01000000	N/A	Lebreton et al. reference 16	Netherlands	Non-hospitalized patient - feces	1998	Not known	Not known	Not known
EnGen0033	AHXR01000000	N/A	Lebreton et al. reference 16	Germany	Hospitalized patient - blood	2000	Not known	Not known	Not known
EnGen0015	AHWP01000000	N/A	Lebreton et al. reference 16	Netherlands	Non-hospitalized patient - feces	1998	Not known	Not known	Not known
EnGen0028	AHXD01000000	N/A	Lebreton et al. reference 16	Norway	Cheese	1956	Not known	Not known	Not known
LCT-EF90	AJKH01000000	N/A	Lebreton et al. reference 16	Chile	Laboratory strain	Not known	Not known	Not known	Not known
EnGen0029	AHXE01000000	N/A	Lebreton et al. reference 16	Norway	Fish burger	1964	Not known	Not known	Not known
EnGen0026	AHXS01000000	N/A	Lebreton et al. reference 16	Germany	Hospitalized patient	2000	Not known	Not known	Not known
1_231_408	ACBB01000000	N/A	Lebreton et al. reference 16	United States	Hospitalized patient - blood	2005	Not known	Not known	Not known
EnGen0002	AHWR01000000	N/A	Lebreton et al. reference 16	United States	Hospitalized patient - feces	2001	Not known	Not known	Not known
EnGen0013	AHWL01000000	N/A	Lebreton et al. reference 16	Israel	Hospitalized patient - blood	1997	Not known	Not known	Not known
1_230_933	ACAS01000000	N/A	Lebreton et al. reference 16	United States	Hospitalized patient - blood	2005	Not known	Not known	Not known
EnGen0034	AHXV01000000	N/A	Lebreton et al. reference 16	United States	Hospitalized patient - Urine	2001	Not known	Not known	Not known
EnGen0046	AHYI01000000	N/A	Lebreton et al. reference 16	Netherlands	Hospitalized patient - blood	2006	Not known	Not known	Not known
U0317	ABSW01000000	N/A	Lebreton et al. reference 16	Netherlands	Hospitalized patient - Urine	2005	Not known	Not known	Not known
E4452	AEOU01000000	N/A	Lebreton et al. reference 16	Netherlands	Dog	2008	Not known	Not known	Not known
EnGen0054	AHYF01000000	N/A	Lebreton et al. reference 16	Italy	Hospitalized patient - catheter	1999	Not known	Not known	Not known
1_231_502	ACAX01000000	N/A	Lebreton et al. reference 16	United States	Hospitalized patient - blood	2005	Not known	Not known	Not known
EnGen0049	AHYL01000000	N/A	Lebreton et al. reference 16	Portugal	Hospitalized patient	2010	Not known	Not known	Not known
EnGen0045	AHYK01000000	N/A	Lebreton et al. reference 16	Latvia	Hospitalized patient	2010	Not known	Not known	Not known
EnGen0016	AHWV01000000	N/A	Lebreton et al. reference 16	Great Britain	Hospitalized patient	2000	Not known	Not known	Not known
EnGen0036	AHXO01000000	N/A	Lebreton et al. reference 16	Tanzania	Hospitalized patient - blood	2002	Not known	Not known	Not known
EnGen0030	AHXX01000000	N/A	Lebreton et al. reference 16	Netherlands	Hospitalized patient - blood	2002	Not known	Not known	Not known
E4453	AEDZ01000000	N/A	Lebreton et al. reference 16	Netherlands	Dog feces	2008	Not known	Not known	Not known
EnGen0051	AHYG01000000	N/A	Lebreton et al. reference 16	Germany	Hospitalized patient	2002	Not known	Not known	Not known
EnGen0050	AHYH01000000	N/A	Lebreton et al. reference 16	Hungary	Hospitalized patient - wound	2005	Not known	Not known	Not known
1_231_410	ACBA01000000	N/A	Lebreton et al. reference 16	United States	Hospitalized patient - skin and soft tissue	2005	Not known	Not known	Not known
Aus0004	CP003351	N/A	Lebreton et al. reference 16	Australia	Hospitalized patient - blood	1998	Not known	Not known	Not known
C68	ACJQ01000000	N/A	Lebreton et al. reference 16	United States	Hospitalized patient - feces	1996	Not known	Not known	Not known
E1162	ABQJ01000000	N/A	Lebreton et al. reference 16	France	Hospitalized patient - blood	1997	Not known	Not known	Not known
EnGen0057	AHYJ01000000	N/A	Lebreton et al. reference 16	Denmark	Dog feces	2008	Not known	Not known	Not known
EnGen0018	AHXA01000000	N/A	Lebreton et al. reference 16	South Africa	Ostrich caecum	2001	Not known	Not known	Not known
EnGen0031	AHXH01000000	N/A	Lebreton et al. reference 16	Netherlands	Hospitalized patient - pus	1960	Not known	Not known	Not known
EnGen0007	AHXB01000000	N/A	Lebreton et al. reference 16	Germany	Mini pig feces	2001	Not known	Not known	Not known
EnGen0017	AHWQ01000000	N/A	Lebreton et al. reference 16	Netherlands	Non-hospitalized patient - feces	1998	Not known	Not known	Not known
EnGen0025	AHXI01000000	N/A	Lebreton et al. reference 16	Netherlands	Hospitalized patient - stomach	1965	Not known	Not known	Not known
EnGen0009	AHWX01000000	N/A	Lebreton et al. reference 16	Belgium	Bison rumen	1994	Not known	Not known	Not known
E1071	ABQI01000000	N/A	Lebreton et al. reference 16	Netherlands	Hospitalized patient - feces	2000	Not known	Not known	Not known
EnGen0032	AHXG01000000	N/A	Lebreton et al. reference 16	Netherlands	Mouse	1959	Not known	Not known	Not known
D344SRF	ACZZ01000000	N/A	Lebreton et al. reference 16	United States	Laboratory strain	Not known	Not known	Not known	Not known
TC6	ACOB01000000	N/A	Lebreton et al. reference 16	United States	Laboratory strain	Not known	Not known	Not known	Not known
EnGen0011	AHWS01000000	N/A	Lebreton et al. reference 16	France	Hospitalized patient - blood	1998	Not known	Not known	Not known
E1636	ABRY01000000	N/A	Lebreton et al. reference 16	Netherlands	Hospitalized patient - blood	1961	Not known	Not known	Not known
EnGen0010	AHWJ01000000	N/A	Lebreton et al. reference 16	Netherlands	Turkey	1996	Not known	Not known	Not known
EnGen0048	AHYE01000000	N/A	Lebreton et al. reference 16	Sweden	Chicken	2004	Not known	Not known	Not known
EnGen0005	AHWH01000000	N/A	Lebreton et al. reference 16	Great Britain	Chicken	1992	Not known	Not known	Not known
EnGen0022	AHWK01000000	N/A	Lebreton et al. reference 16	Netherlands	Turkey	1996	Not known	Not known	Not known
EnGen0043	AHXU01000000	N/A	Lebreton et al. reference 16	Netherlands	Chicken	2004	Not known	Not known	Not known
EnGen0027	AHXF01000000	N/A	Lebreton et al. reference 16	Netherlands	Hospitalized patient - blood	1957	Not known	Not known	Not known
EnGen0001	AHWZ01000000	N/A	Lebreton et al. reference 16	Belgium	Chicken	1995	Not known	Not known	Not known
E1679	ABSC01000000	N/A	Lebreton et al. reference 16	Brazil	Hospitalized patient - vascular catheter	1998	Not known	Not known	Not known
EnGen0024	AHXQ01000000	N/A	Lebreton et al. reference 16	Netherlands	Hospitalized patient - urine	2001	Not known	Not known	Not known
EnGen0020	AHWY01000000	N/A	Lebreton et al. reference 16	Belgium	Dog	1995	Not known	Not known	Not known
EnGen0012	AHWI01000000	N/A	Lebreton et al. reference 16	Netherlands	Hospitalized patient - ascites	1995	Not known	Not known	Not known
EnGen0044	AHXT01000000	N/A	Lebreton et al. reference 16	Denmark	Poultry	2001	Not known	Not known	Not known
1_231_501	ACAY01000000	N/A	Lebreton et al. reference 16	United States	Hospitalized patient - blood	2005	Not known	Not known	Not known
EnGen0004	AHWT01000000	N/A	Lebreton et al. reference 16	Spain	Hospitalized patient - blood	1998	Not known	Not known	Not known
EnGen0052	AHYA01000000	N/A	Lebreton et al. reference 16	Netherlands	Hospitalized patient - blood	2002	Not known	Not known	Not known
EnGen0039	AHXK01000000	N/A	Lebreton et al. reference 16	Netherlands	River water	1981	Not known	Not known	Not known
EnGen0019	AHWN01000000	N/A	Lebreton et al. reference 16	Germany	Pig	1995	Not known	Not known	Not known
EnGen0040	AHXL01000000	N/A	Lebreton et al. reference 16	Netherlands	River water	1982	Not known	Not known	Not known
EnGen0008	AHWO01000000	N/A	Lebreton et al. reference 16	Spain	Pig	1995	Not known	Not known	Not known
EnGen0021	AHWW01000000	N/A	Lebreton et al. reference 16	Netherlands	Hospitalized patient - feces	2002	Not known	Not known	Not known
E1039	ACOS01000000	N/A	Lebreton et al. reference 16	Netherlands	Non-hospitalized patient - feces	1998	Not known	Not known	Not known
EnGen0014	AHWM01000000	N/A	Lebreton et al. reference 16	Belgium	Pig	1995	Not known	Not known	Not known
EnGen0035	AHXJ01000000	N/A	Lebreton et al. reference 16	Netherlands	Hospitalized patient - gut	1979	Not known	Not known	Not known
BSAC_ec1205	ERR374660	N/A	BSAC	England	Blood culture	2005	vanA	vanA	Not known
BSAC_ec824	ERR374662	N/A	BSAC	England	Blood culture	2004	vanA	vanA	Not known
BSAC_ec1359	ERR374663	N/A	BSAC	Ireland	Blood culture	2006	vanA	vanA	Not known
BSAC_ec1180	ERR374664	N/A	BSAC	England	Blood culture	2005	vanA	vanA	Not known
BSAC_ec1326	ERR374668	N/A	BSAC	England	Blood culture	2006	vanA	vanA	Not known
BSAC_ec426	ERR374669	N/A	BSAC	England	Blood culture	2002	VSE	VSE	Not known
BSAC_ec809	ERR374670	N/A	BSAC	England	Blood culture	2004	vanB	vanB	Not known
BSAC_ec548	ERR374671	N/A	BSAC	Ireland	Blood culture	2003	vanA	vanA	Not known
BSAC_ec1074	ERR374673	N/A	BSAC	England	Blood culture	2005	vanA	vanA	Not known
BSAC_ec1971	ERR374674	N/A	BSAC	England	Blood culture	2008	vanA	vanA	Not known
BSAC_ec2783	ERR374675	N/A	BSAC	England	Blood culture	2011	VSE	VSE	Not known
BSAC_ec1338	ERR374676	N/A	BSAC	Wales	Blood culture	2006	VSE	VSE	Not known
BSAC_ec1694	ERR374679	N/A	BSAC	England	Blood culture	2007	VSE	VSE	Not known
BSAC_ec1116	ERR374680	N/A	BSAC	England	Blood culture	2005	VSE	VSE	Not known
BSAC_ec239	ERR374681	N/A	BSAC	England	Blood culture	2001	VSE	VSE	Not known
BSAC_ec537	ERR374682	N/A	BSAC	Ireland	Blood culture	2003	vanA	vanA	Not known
BSAC_ec1608	ERR374683	N/A	BSAC	Ireland	Blood culture	2007	VSE	vanB	Not known
BSAC_ec2329	ERR374685	N/A	BSAC	England	Blood culture	2010	VSE	VSE	Not known
BSAC_ec2499	ERR374686	N/A	BSAC	England	Blood culture	2010	VSE	VSE	Not known
BSAC_ec227	ERR374688	N/A	BSAC	England	Blood culture	2001	VSE	VSE	Not known
BSAC_ec1167	ERR374689	N/A	BSAC	England	Blood culture	2005	vanA	vanA	Not known
BSAC_ec2641	ERR374692	N/A	BSAC	England	Blood culture	2011	VSE	VSE	Not known
BSAC_ec2306	ERR374693	N/A	BSAC	England	Blood culture	2010	vanA	vanA	Not known
BSAC_ec2318	ERR374694	N/A	BSAC	Wales	Blood culture	2010	VSE	VSE	Not known
BSAC_ec1430	ERR374696	N/A	BSAC	England	Blood culture	2006	VSE	VSE	Not known
BSAC_ec2482	ERR374697	N/A	BSAC	Ireland	Blood culture	2010	vanA	vanA/vanB	Not known
BSAC_ec835	ERR374698	N/A	BSAC	Wales	Blood culture	2004	vanA	vanA	Not known
BSAC_ec2647	ERR374701	N/A	BSAC	England	Blood culture	2011	vanA	vanA	Not known
BSAC_ec2000	ERR374702	N/A	BSAC	England	Blood culture	2008	vanA	vanA	Not known
BSAC_ec1935	ERR374703	N/A	BSAC	England	Blood culture	2008	VSE	VSE	Not known
BSAC_ec1212	ERR374705	N/A	BSAC	England	Blood culture	2005	VSE	VSE	Not known
BSAC_ec295	ERR374707	N/A	BSAC	Ireland	Blood culture	2002	vanA	vanA	Not known
BSAC_ec837	ERR374713	N/A	BSAC	Wales	Blood culture	2004	vanA	vanA	Not known
BSAC_ec754	ERR374714	N/A	BSAC	Ireland	Blood culture	2004	VSE	VSE	Not known
BSAC_ec2070	ERR374727	N/A	BSAC	England	Blood culture	2009	vanA	vanA	Not known
BSAC_ec265	ERR374728	N/A	BSAC	England	Blood culture	2002	VSE	VSE	Not known
BSAC_ec908	ERR374729	N/A	BSAC	England	Blood culture	2004	vanA	vanA	Not known
BSAC_ec1997	ERR374731	N/A	BSAC	England	Blood culture	2008	vanA	vanA	Not known
BSAC_ec1179	ERR374732	N/A	BSAC	England	Blood culture	2005	vanA	vanA	Not known
BSAC_ec162	ERR374733	N/A	BSAC	Scotland	Blood culture	2001	vanA	vanA	Not known
BSAC_ec2314	ERR374735	N/A	BSAC	Wales	Blood culture	2010	vanA	vanA	Not known
BSAC_ec2529	ERR374718	N/A	BSAC	England	Blood culture	2010	vanA	vanA	Not known
BSAC_ec1161	ERR374737	N/A	BSAC	England	Blood culture	2005	vanA	vanA	Not known
BSAC_ec1568	ERR374738	N/A	BSAC	England	Blood culture	2007	vanA	vanA	Not known
BSAC_ec229	ERR374739	N/A	BSAC	England	Blood culture	2001	vanA	vanA	Not known
BSAC_ec15	ERR374741	N/A	BSAC	Ireland	Blood culture	2001	VSE	VSE	Not known
BSAC_ec246	ERR374742	N/A	BSAC	England	Blood culture	2001	VSE	VSE	Not known
BSAC_ec1395	ERR374743	N/A	BSAC	Scotland	Blood culture	2006	VSE	VSE	Not known
BSAC_ec1369	ERR374744	N/A	BSAC	England	Blood culture	2006	VSE	VSE	Not known
BSAC_ec565	ERR374745	N/A	BSAC	England	Blood culture	2003	VSE	VSE	Not known
BSAC_ec1687	ERR374719	N/A	BSAC	England	Blood culture	2007	VSE	VSE	Not known
BSAC_ec2733	ERR374746	N/A	BSAC	England	Blood culture	2011	vanA	vanA	Not known
BSAC_ec336	ERR374749	N/A	BSAC	England	Blood culture	2002	VSE	VSE	Not known
BSAC_ec32	ERR374750	N/A	BSAC	England	Blood culture	2001	VSE	VSE	Not known
BSAC_ec1361	ERR374751	N/A	BSAC	England	Blood culture	2006	vanA	vanA/vanB	Not known
BSAC_ec1998	ERR374752	N/A	BSAC	England	Blood culture	2008	VSE	VSE	Not known
BSAC_ec2284	ERR374753	N/A	BSAC	Ireland	Blood culture	2010	VSE	vanB	Not known
BSAC_ec1484	ERR374754	N/A	BSAC	England	Blood culture	2006	VSE	VSE	Not known
BSAC_ec782	ERR374755	N/A	BSAC	Ireland	Blood culture	2004	VSE	VSE	Not known
BSAC_ec476	ERR374759	N/A	BSAC	England	Blood culture	2002	VSE	VSE	Not known
BSAC_ec2288	ERR374760	N/A	BSAC	Ireland	Blood culture	2010	vanA	vanA	Not known
BSAC_ec2268	ERR374761	N/A	BSAC	England	Blood culture	2010	VSE	VSE	Not known
BSAC_ec725	ERR374762	N/A	BSAC	England	Blood culture	2003	vanA	vanA	Not known
BSAC_ec2700	ERR374763	N/A	BSAC	England	Blood culture	2011	VSE	VSE	Not known
BSAC_ec318	ERR374765	N/A	BSAC	England	Blood culture	2002	vanA	vanA	Not known
BSAC_ec1325	ERR374721	N/A	BSAC	England	Blood culture	2006	vanA	vanA	Not known
BSAC_ec251	ERR374767	N/A	BSAC	Ireland	Blood culture	2002	vanA	vanA	Not known
BSAC_ec1340	ERR374769	N/A	BSAC	Wales	Blood culture	2006	VSE	VSE	Not known
BSAC_ec2745	ERR374770	N/A	BSAC	Ireland	Blood culture	2011	vanA	vanA	Not known
BSAC_ec1234	ERR374771	N/A	BSAC	England	Blood culture	2005	VSE	VSE	Not known
BSAC_ec479	ERR374772	N/A	BSAC	England	Blood culture	2002	vanA	vanA	Not known
BSAC_ec1357	ERR374774	N/A	BSAC	Ireland	Blood culture	2006	vanA	vanA	Not known
BSAC_ec748	ERR374722	N/A	BSAC	England	Blood culture	2003	vanA	vanA	Not known
BSAC_ec1908	ERR374776	N/A	BSAC	England	Blood culture	2008	vanA	vanA	Not known
BSAC_ec1702	ERR374777	N/A	BSAC	England	Blood culture	2007	VSE	VSE	Not known
BSAC_ec833	ERR374778	N/A	BSAC	Wales	Blood culture	2004	VSE	VSE	Not known
BSAC_ec1392	ERR374779	N/A	BSAC	Scotland	Blood culture	2006	VSE	VSE	Not known
BSAC_ec959	ERR374780	N/A	BSAC	England	Blood culture	2004	VSE	VSE	Not known
BSAC_ec917	ERR374782	N/A	BSAC	England	Blood culture	2004	VSE	VSE	Not known
BSAC_ec293	ERR374783	N/A	BSAC	Ireland	Blood culture	2002	VSE	VSE	Not known
BSAC_ec1684	ERR374784	N/A	BSAC	England	Blood culture	2007	vanB	vanB	Not known
BSAC_ec2114	ERR374723	N/A	BSAC	England	Blood culture	2009	VSE	VSE	Not known
BSAC_ec474	ERR374786	N/A	BSAC	England	Blood culture	2002	vanA	vanA	Not known
BSAC_ec1815	ERR374787	N/A	BSAC	England	Blood culture	2008	VSE	VSE	Not known
BSAC_ec2446	ERR374789	N/A	BSAC	England	Blood culture	2010	vanB	vanB	Not known
BSAC_ec1103	ERR374791	N/A	BSAC	Ireland	Blood culture	2005	VSE	VSE	Not known
BSAC_ec73	ERR374792	N/A	BSAC	England	Blood culture	2001	VSE	VSE	Not known
BSAC_ec1706	ERR374793	N/A	BSAC	England	Blood culture	2007	vanA	vanA	Not known
BSAC_ec2290	ERR374794	N/A	BSAC	Ireland	Blood culture	2010	vanA	vanA	Not known
BSAC_ec2742	ERR374724	N/A	BSAC	Ireland	Blood culture	2011	VSE	vanB	Not known
BSAC_ec421	ERR374796	N/A	BSAC	England	Blood culture	2002	VSE	VSE	Not known
BSAC_ec2061	ERR374797	N/A	BSAC	England	Blood culture	2009	vanA	vanA	Not known
BSAC_ec2596	ERR374798	N/A	BSAC	Ireland	Blood culture	2011	vanA	vanA/vanB	Not known
BSAC_ec2311	ERR374800	N/A	BSAC	England	Blood culture	2010	VSE	VSE	Not known
BSAC_ec332	ERR374803	N/A	BSAC	England	Blood culture	2002	VSE	VSE	Not known
BSAC_ec384	ERR374804	N/A	BSAC	Scotland	Blood culture	2002	VSE	VSE	Not known
BSAC_ec1399	ERR374805	N/A	BSAC	Scotland	Blood culture	2006	vanA	vanA	Not known
BSAC_ec1454	ERR374725	N/A	BSAC	England	Blood culture	2006	VSE	VSE	Not known
BSAC_ec2562	ERR374806	N/A	BSAC	Ireland	Blood culture	2011	VSE	VSE	Not known
BSAC_ec2198	ERR374807	N/A	BSAC	England	Blood culture	2009	vanA	vanA	Not known
BSAC_ec909	ERR374809	N/A	BSAC	England	Blood culture	2004	VSE	VSE	Not known
BSAC_ec1307	ERR374810	N/A	BSAC	England	Blood culture	2006	vanB	vanB	Not known
BSAC_ec1452	ERR374811	N/A	BSAC	England	Blood culture	2006	VSE	VSE	Not known
BSAC_ec577	ERR374812	N/A	BSAC	England	Blood culture	2003	VSE	VSE	Not known
BSAC_ec2044	ERR374813	N/A	BSAC	Ireland	Blood culture	2009	VSE	VSE	Not known
BSAC_ec1201	ERR374823	N/A	BSAC	England	Blood culture	2005	vanA	vanA	Not known
BSAC_ec790	ERR374824	N/A	BSAC	Ireland	Blood culture	2004	VSE	VSE	Not known
BSAC_ec263	ERR374826	N/A	BSAC	England	Blood culture	2002	VSE	VSE	Not known
BSAC_ec587	ERR374827	N/A	BSAC	Wales	Blood culture	2003	vanA	vanA	Not known
BSAC_ec2644	ERR374828	N/A	BSAC	England	Blood culture	2011	VSE	VSE	Not known
BSAC_ec1455	ERR374829	N/A	BSAC	England	Blood culture	2006	VSE	VSE	Not known
BSAC_ec578	ERR374830	N/A	BSAC	England	Blood culture	2003	VSE	VSE	Not known
BSAC_ec1339	ERR374831	N/A	BSAC	Wales	Blood culture	2006	VSE	VSE	Not known
BSAC_ec289	ERR374814	N/A	BSAC	Ireland	Blood culture	2002	vanA	vanA	Not known
BSAC_ec1033	ERR374832	N/A	BSAC	Ireland	Blood culture	2005	vanB	vanB	Not known
BSAC_ec1394	ERR374833	N/A	BSAC	Scotland	Blood culture	2006	vanA	vanA	Not known
BSAC_ec1032	ERR374834	N/A	BSAC	Ireland	Blood culture	2005	vanB	vanB	Not known
BSAC_ec2610	ERR374835	N/A	BSAC	Scotland	Blood culture	2011	vanA	vanA	Not known
BSAC_ec1973	ERR374836	N/A	BSAC	England	Blood culture	2008	VSE	VSE	Not known
BSAC_ec2281	ERR374837	N/A	BSAC	Ireland	Blood culture	2010	vanA	vanA	Not known
BSAC_ec860	ERR374838	N/A	BSAC	Ireland	Blood culture	2004	VSE	VSE	Not known
BSAC_ec245	ERR374840	N/A	BSAC	England	Blood culture	2001	vanA	vanA	Not known
BSAC_ec1949	ERR374815	N/A	BSAC	England	Blood culture	2008	vanA	vanA	Not known
BSAC_ec493	ERR374842	N/A	BSAC	England	Blood culture	2002	VSE	VSE	Not known
BSAC_ec604	ERR374843	N/A	BSAC	Ireland	Blood culture	2003	VSE	VSE	Not known
BSAC_ec495	ERR374844	N/A	BSAC	England	Blood culture	2002	vanA	vanA	Not known
BSAC_ec566	ERR374845	N/A	BSAC	England	Blood culture	2003	vanB	vanB	Not known
BSAC_ec570	ERR374847	N/A	BSAC	England	Blood culture	2003	VSE	VSE	Not known
BSAC_ec1313	ERR374848	N/A	BSAC	England	Blood culture	2006	vanA	vanA	Not known
BSAC_ec1651	ERR374849	N/A	BSAC	England	Blood culture	2007	vanA	vanA	Not known
BSAC_ec967	ERR374850	N/A	BSAC	England	Blood culture	2004	VSE	VSE	Not known
BSAC_ec1439	ERR374851	N/A	BSAC	England	Blood culture	2006	VSE	VSE	Not known
BSAC_ec300	ERR374816	N/A	BSAC	Ireland	Blood culture	2002	vanA	vanA	Not known
BSAC_ec1111	ERR374854	N/A	BSAC	England	Blood culture	2005	VSE	VSE	Not known
BSAC_ec80	ERR374855	N/A	BSAC	England	Blood culture	2001	VSE	VSE	Not known
BSAC_ec1063	ERR374856	N/A	BSAC	England	Blood culture	2005	VSE	VSE	Not known
BSAC_ec1072	ERR374857	N/A	BSAC	England	Blood culture	2005	vanA	vanA	Not known
BSAC_ec531	ERR374859	N/A	BSAC	Ireland	Blood culture	2003	VSE	VSE	Not known
BSAC_ec730	ERR374860	N/A	BSAC	England	Blood culture	2003	VSE	VSE	Not known
BSAC_ec142	ERR374861	N/A	BSAC	England	Blood culture	2001	vanA	vanA	Not known
BSAC_ec143	ERR374863	N/A	BSAC	England	Blood culture	2001	VSE	VSE	Not known
BSAC_ec1910	ERR374864	N/A	BSAC	England	Blood culture	2008	VSE	VSE	Not known
BSAC_ec2668	ERR374865	N/A	BSAC	England	Blood culture	2011	VSE	VSE	Not known
BSAC_ec1952	ERR374866	N/A	BSAC	England	Blood culture	2008	vanA	vanA	Not known
BSAC_ec79	ERR374867	N/A	BSAC	England	Blood culture	2001	vanB	vanB	Not known
BSAC_ec2293	ERR374868	N/A	BSAC	England	Blood culture	2010	vanA	vanA	Not known
BSAC_ec241	ERR374870	N/A	BSAC	England	Blood culture	2001	vanA	vanA	Not known
BSAC_ec494	ERR374871	N/A	BSAC	England	Blood culture	2002	VSE	VSE	Not known
BSAC_ec673	ERR374873	N/A	BSAC	England	Blood culture	2003	VSE	VSE	Not known
BSAC_ec1496	ERR374875	N/A	BSAC	England	Blood culture	2006	vanA	vanA	Not known
BSAC_ec1162	ERR374876	N/A	BSAC	England	Blood culture	2005	vanA	vanA	Not known
BSAC_ec2502	ERR374877	N/A	BSAC	England	Blood culture	2010	vanA	vanA	Not known
BSAC_ec1242	ERR374879	N/A	BSAC	England	Blood culture	2005	vanA	vanA	Not known
BSAC_ec223	ERR374880	N/A	BSAC	England	Blood culture	2001	vanA	vanA	Not known
BSAC_ec256	ERR374881	N/A	BSAC	England	Blood culture	2002	VSE	VSE	Not known
BSAC_ec1241	ERR374882	N/A	BSAC	England	Blood culture	2005	vanA	vanA	Not known
BSAC_ec2259	ERR374883	N/A	BSAC	Ireland	Blood culture	2010	VSE	VSE	Not known
BSAC_ec163	ERR374885	N/A	BSAC	Scotland	Blood culture	2001	VSE	VSE	Not known
BSAC_ec747	ERR374886	N/A	BSAC	England	Blood culture	2003	VSE	VSE	Not known
BSAC_ec1902	ERR374887	N/A	BSAC	England	Blood culture	2008	vanA	vanA	Not known
BSAC_ec2220	ERR374889	N/A	BSAC	England	Blood culture	2009	VSE	VSE	Not known
BSAC_ec533	ERR374890	N/A	BSAC	Ireland	Blood culture	2003	vanA	vanA	Not known
BSAC_ec1322	ERR374820	N/A	BSAC	England	Blood culture	2006	vanA	vanA	Not known
BSAC_ec986	ERR374893	N/A	BSAC	England	Blood culture	2004	vanA	vanA	Not known
BSAC_ec2744	ERR374894	N/A	BSAC	Ireland	Blood culture	2011	vanA	vanA	Not known
BSAC_ec2129	ERR374895	N/A	BSAC	Scotland	Blood culture	2009	vanA	vanA	Not known
BSAC_ec71	ERR374897	N/A	BSAC	England	Blood culture	2001	VSE	VSE	Not known
BSAC_ec67	ERR374898	N/A	BSAC	Wales	Blood culture	2001	vanA	vanA	Not known
BSAC_ec2732	ERR374899	N/A	BSAC	England	Blood culture	2011	vanA	vanA	Not known
BSAC_ec335	ERR374901	N/A	BSAC	England	Blood culture	2002	VSE	VSE	Not known
BSAC_ec2633	ERR374821	N/A	BSAC	England	Blood culture	2011	vanA	vanA	Not known
BSAC_ec2444	ERR374905	N/A	BSAC	England	Blood culture	2010	VSE	VSE	Not known
BSAC_ec668	ERR374907	N/A	BSAC	England	Blood culture	2003	VSE	VSE	Not known
BSAC_ec316	ERR374908	N/A	BSAC	England	Blood culture	2002	vanA	vanA	Not known
BSAC_ec2034	ERR374909	N/A	BSAC	Ireland	Blood culture	2009	vanA	vanA	Not known
BSAC_ec1626	ERR374918	N/A	BSAC	Scotland	Blood culture	2007	VSE	VSE	Not known
BSAC_ec2037	ERR374919	N/A	BSAC	Ireland	Blood culture	2009	VSE	vanB	Not known
BSAC_ec2500	ERR374920	N/A	BSAC	England	Blood culture	2010	vanA	vanA	Not known
BSAC_ec2346	ERR374921	N/A	BSAC	England	Blood culture	2010	vanA	vanA	Not known
BSAC_ec2690	ERR374922	N/A	BSAC	England	Blood culture	2011	vanA	vanA	Not known
BSAC_ec1154	ERR374923	N/A	BSAC	England	Blood culture	2005	VSE	VSE	Not known
BSAC_ec814	ERR374924	N/A	BSAC	England	Blood culture	2004	VSE	VSE	Not known
BSAC_ec2441	ERR374925	N/A	BSAC	England	Blood culture	2010	VSE	VSE	Not known
BSAC_ec1629	ERR374926	N/A	BSAC	Scotland	Blood culture	2007	vanA	vanA	Not known
BSAC_ec2535	ERR374927	N/A	BSAC	England	Blood culture	2011	vanA	vanA/vanB	Not known
BSAC_ec2286	ERR374910	N/A	BSAC	Ireland	Blood culture	2010	vanA	vanA	Not known
BSAC_ec2622	ERR374928	N/A	BSAC	England	Blood culture	2011	VSE	VSE	Not known
BSAC_ec1203	ERR374929	N/A	BSAC	England	Blood culture	2005	VSE	VSE	Not known
BSAC_ec819	ERR374930	N/A	BSAC	England	Blood culture	2004	VSE	VSE	Not known
BSAC_ec1563	ERR374931	N/A	BSAC	England	Blood culture	2007	VSE	VSE	Not known
BSAC_ec1356	ERR374933	N/A	BSAC	Ireland	Blood culture	2006	vanA	vanA	Not known
BSAC_ec982	ERR374936	N/A	BSAC	England	Blood culture	2004	VSE	VSE	Not known
BSAC_ec667	ERR374937	N/A	BSAC	England	Blood culture	2003	vanA	vanA	Not known
BSAC_ec728	ERR374911	N/A	BSAC	England	Blood culture	2003	vanA	vanA	Not known
BSAC_ec1514	ERR374938	N/A	BSAC	England	Blood culture	2007	VSE	VSE	Not known
BSAC_ec1406	ERR374939	N/A	BSAC	England	Blood culture	2006	VSE	VSE	Not known
BSAC_ec2271	ERR374940	N/A	BSAC	England	Blood culture	2010	vanA	vanA	Not known
BSAC_ec2511	ERR374941	N/A	BSAC	Wales	Blood culture	2010	VSE	VSE	Not known
BSAC_ec1146	ERR374942	N/A	BSAC	Scotland	Blood culture	2005	VSE	VSE	Not known
BSAC_ec1119	ERR374943	N/A	BSAC	England	Blood culture	2005	VSE	VSE	Not known
BSAC_ec2484	ERR374944	N/A	BSAC	Ireland	Blood culture	2010	VSE	vanB	Not known
BSAC_ec1658	ERR374945	N/A	BSAC	England	Blood culture	2007	VSE	VSE	Not known
BSAC_ec1073	ERR374947	N/A	BSAC	England	Blood culture	2005	vanA	vanA	Not known
BSAC_ec1628	ERR374912	N/A	BSAC	Scotland	Blood culture	2007	VSE	VSE	Not known
BSAC_ec1565	ERR374949	N/A	BSAC	England	Blood culture	2007	vanA	vanA	Not known
BSAC_ec2356	ERR374952	N/A	BSAC	England	Blood culture	2010	VSE	VSE	Not known
BSAC_ec1426	ERR374953	N/A	BSAC	England	Blood culture	2006	vanA	vanA	Not known
BSAC_ec951	ERR374954	N/A	BSAC	England	Blood culture	2004	vanA	vanA	Not known
BSAC_ec472	ERR374957	N/A	BSAC	England	Blood culture	2002	VSE	VSE	Not known
BSAC_ec1244	ERR374913	N/A	BSAC	England	Blood culture	2005	VSE	VSE	Not known
BSAC_ec2054	ERR374958	N/A	BSAC	England	Blood culture	2009	vanA	vanA	Not known
BSAC_ec1840	ERR374959	N/A	BSAC	Wales	Blood culture	2008	VSE	VSE	Not known
BSAC_ec1483	ERR374962	N/A	BSAC	England	Blood culture	2006	VSE	VSE	Not known
BSAC_ec2150	ERR374963	N/A	BSAC	Scotland	Blood culture	2009	VSE	VSE	Not known
BSAC_ec1310	ERR374964	N/A	BSAC	England	Blood culture	2006	vanA	vanA	Not known
BSAC_ec340	ERR374965	N/A	BSAC	England	Blood culture	2002	VSE	VSE	Not known
BSAC_ec1067	ERR374966	N/A	BSAC	England	Blood culture	2005	VSE	VSE	Not known
BSAC_ec1814	ERR374967	N/A	BSAC	England	Blood culture	2008	VSE	VSE	Not known
BSAC_ec2008	ERR374914	N/A	BSAC	Ireland	Blood culture	2009	vanA	vanA	Not known
BSAC_ec2009	ERR374968	N/A	BSAC	Ireland	Blood culture	2009	vanA	vanA	Not known
BSAC_ec1802	ERR374969	N/A	BSAC	England	Blood culture	2008	VSE	VSE	Not known
BSAC_ec1140	ERR374970	N/A	BSAC	England	Blood culture	2005	VSE	VSE	Not known
BSAC_ec34	ERR374971	N/A	BSAC	England	Blood culture	2001	vanA	vanA	Not known
BSAC_ec2133	ERR374972	N/A	BSAC	England	Blood culture	2009	VSE	VSE	Not known
BSAC_ec2065	ERR374973	N/A	BSAC	England	Blood culture	2009	vanA	vanA	Not known
BSAC_ec1349	ERR374974	N/A	BSAC	England	Blood culture	2006	VSE	VSE	Not known
BSAC_ec242	ERR374976	N/A	BSAC	England	Blood culture	2001	VSE	VSE	Not known
BSAC_ec1416	ERR374977	N/A	BSAC	England	Blood culture	2006	VSE	VSE	Not known
BSAC_ec2396	ERR374915	N/A	BSAC	England	Blood culture	2010	vanA	vanA	Not known
BSAC_ec2513	ERR374978	N/A	BSAC	Wales	Blood culture	2010	vanA	vanA	Not known
BSAC_ec2149	ERR374979	N/A	BSAC	Scotland	Blood culture	2009	vanA	vanA	Not known
BSAC_ec2340	ERR374982	N/A	BSAC	Ireland	Blood culture	2010	vanA	vanA	Not known
BSAC_ec2364	ERR374986	N/A	BSAC	England	Blood culture	2010	VSE	VSE	Not known
BSAC_ec538	ERR374987	N/A	BSAC	Ireland	Blood culture	2003	vanA	vanA	Not known
BSAC_ec2566	ERR374916	N/A	BSAC	England	Blood culture	2011	vanA	vanA	Not known
BSAC_ec1098	ERR374988	N/A	BSAC	England	Blood culture	2005	vanA	vanA	Not known
BSAC_ec1142	ERR374989	N/A	BSAC	Scotland	Blood culture	2005	vanA	vanA	Not known
BSAC_ec2443	ERR374990	N/A	BSAC	England	Blood culture	2010	vanA	vanA	Not known
BSAC_ec1993	ERR374991	N/A	BSAC	England	Blood culture	2008	VSE	VSE	Not known
BSAC_ec1301	ERR374992	N/A	BSAC	England	Blood culture	2006	VSE	VSE	Not known
BSAC_ec2087	ERR374993	N/A	BSAC	Wales	Blood culture	2009	vanA	vanA	Not known
BSAC_ec781	ERR374994	N/A	BSAC	Ireland	Blood culture	2004	VSE	VSE	Not known
BSAC_ec1732	ERR374995	N/A	BSAC	England	Blood culture	2007	VSE	VSE	Not known
BSAC_ec871	ERR374917	N/A	BSAC	Scotland	Blood culture	2004	VSE	VSE	Not known
BSAC_ec224	ERR374998	N/A	BSAC	England	Blood culture	2001	vanA	vanA	Not known
BSAC_ec1451	ERR375001	N/A	BSAC	England	Blood culture	2006	vanA	vanA	Not known
BSAC_ec1168	ERR375002	N/A	BSAC	England	Blood culture	2005	VSE	VSE	Not known
BSAC_ec1729	ERR375003	N/A	BSAC	England	Blood culture	2007	vanA	vanA	Not known
BSAC_ec2570	ERR375005	N/A	BSAC	England	Blood culture	2011	vanA	vanA	Not known
BSAC_ec1281	ERR375014	N/A	BSAC	Ireland	Blood culture	2006	vanA	vanA	Not known
BSAC_ec1603	ERR375015	N/A	BSAC	Ireland	Blood culture	2007	vanA	vanA/vanB	Not known
BSAC_ec1076	ERR375016	N/A	BSAC	England	Blood culture	2005	vanA	vanA	Not known
BSAC_ec1071	ERR375017	N/A	BSAC	England	Blood culture	2005	vanA	vanA	Not known
BSAC_ec2210	ERR375018	N/A	BSAC	England	Blood culture	2009	vanB	vanB	Not known
BSAC_ec1498	ERR375019	N/A	BSAC	England	Blood culture	2006	vanA	vanA	Not known
BSAC_ec361	ERR375021	N/A	BSAC	England	Blood culture	2002	VSE	VSE	Not known
BSAC_ec1984	ERR375022	N/A	BSAC	England	Blood culture	2008	VSE	VSE	Not known
BSAC_ec1144	ERR375023	N/A	BSAC	Scotland	Blood culture	2005	vanA	vanA	Not known
BSAC_ec1106	ERR375006	N/A	BSAC	Ireland	Blood culture	2005	VSE	VSE	Not known
BSAC_ec2062	ERR375024	N/A	BSAC	England	Blood culture	2009	vanA	vanA	Not known
BSAC_ec2204	ERR375027	N/A	BSAC	England	Blood culture	2009	vanA	vanA	Not known
BSAC_ec1746	ERR375028	N/A	BSAC	England	Blood culture	2007	vanA	vanA	Not known
BSAC_ec1177	ERR375029	N/A	BSAC	England	Blood culture	2005	VSE	VSE	Not known
BSAC_ec2036	ERR375030	N/A	BSAC	Ireland	Blood culture	2009	VSE	vanB	Not known
BSAC_ec2341	ERR375031	N/A	BSAC	Ireland	Blood culture	2010	VSE	vanB	Not known
BSAC_ec603	ERR375032	N/A	BSAC	Ireland	Blood culture	2003	VSE	VSE	Not known
BSAC_ec1061	ERR375033	N/A	BSAC	England	Blood culture	2005	vanB	vanB	Not known
BSAC_ec1703	ERR375007	N/A	BSAC	England	Blood culture	2007	VSE	VSE	Not known
BSAC_ec680	ERR375035	N/A	BSAC	England	Blood culture	2003	vanA	vanA	Not known
BSAC_ec1388	ERR375037	N/A	BSAC	England	Blood culture	2006	VSE	VSE	Not known
BSAC_ec2685	ERR375039	N/A	BSAC	England	Blood culture	2011	vanA	vanA	Not known
BSAC_ec1806	ERR375040	N/A	BSAC	England	Blood culture	2008	vanA	vanA	Not known
BSAC_ec1809	ERR375041	N/A	BSAC	England	Blood culture	2008	VSE	VSE	Not known
BSAC_ec2353	ERR375042	N/A	BSAC	Scotland	Blood culture	2010	VSE	VSE	Not known
BSAC_ec356	ERR375043	N/A	BSAC	Ireland	Blood culture	2002	VSE	VSE	Not known
BSAC_ec2594	ERR375008	N/A	BSAC	Ireland	Blood culture	2011	VSE	VSE	Not known
BSAC_ec1207	ERR375044	N/A	BSAC	England	Blood culture	2005	vanA	vanA	Not known
BSAC_ec1031	ERR375046	N/A	BSAC	Ireland	Blood culture	2005	vanA	vanA	Not known
BSAC_ec1951	ERR375048	N/A	BSAC	England	Blood culture	2008	vanA	vanA	Not known
BSAC_ec2004	ERR375049	N/A	BSAC	Ireland	Blood culture	2009	VSE	VSE	Not known
BSAC_ec1090	ERR375050	N/A	BSAC	Wales	Blood culture	2005	vanA	vanA	Not known
BSAC_ec2731	ERR375051	N/A	BSAC	England	Blood culture	2011	VSE	VSE	Not known
BSAC_ec72	ERR375052	N/A	BSAC	England	Blood culture	2001	vanA	vanA	Not known
BSAC_ec1286	ERR375053	N/A	BSAC	Ireland	Blood culture	2006	VSE	VSE	Not known
BSAC_ec1248	ERR375009	N/A	BSAC	England	Blood culture	2005	VSE	VSE	Not known
BSAC_ec650	ERR375055	N/A	BSAC	Scotland	Blood culture	2003	VSE	VSE	Not known
BSAC_ec1034	ERR375056	N/A	BSAC	Ireland	Blood culture	2005	vanA	vanA	Not known
BSAC_ec1801	ERR375057	N/A	BSAC	England	Blood culture	2008	VSE	VSE	Not known
BSAC_ec1267	ERR375060	N/A	BSAC	England	Blood culture	2006	VSE	VSE	Not known
BSAC_ec1077	ERR375062	N/A	BSAC	England	Blood culture	2005	vanA	vanA	Not known
BSAC_ec66	ERR375063	N/A	BSAC	Wales	Blood culture	2001	vanA	vanA	Not known
BSAC_ec994	ERR375010	N/A	BSAC	England	Blood culture	2004	VSE	VSE	Not known
BSAC_ec225	ERR375064	N/A	BSAC	England	Blood culture	2001	vanA	vanA	Not known
BSAC_ec1288	ERR375066	N/A	BSAC	Ireland	Blood culture	2006	vanA	vanA	Not known
BSAC_ec516	ERR375067	N/A	BSAC	England	Blood culture	2003	VSE	VSE	Not known
BSAC_ec1353	ERR375070	N/A	BSAC	Ireland	Blood culture	2006	vanA	vanA	Not known
BSAC_ec2124	ERR375071	N/A	BSAC	Scotland	Blood culture	2009	vanA	vanA	Not known
BSAC_ec1708	ERR375072	N/A	BSAC	England	Blood culture	2007	vanA	vanA	Not known
BSAC_ec411	ERR375073	N/A	BSAC	Scotland	Blood culture	2002	vanB	vanB	Not known
BSAC_ec1324	ERR375011	N/A	BSAC	England	Blood culture	2006	vanB	vanB	Not known
BSAC_ec312	ERR375075	N/A	BSAC	England	Blood culture	2002	VSE	VSE	Not known
BSAC_ec2365	ERR375076	N/A	BSAC	England	Blood culture	2010	vanA	vanA	Not known
BSAC_ec2750	ERR375077	N/A	BSAC	England	Blood culture	2011	VSE	VSE	Not known
BSAC_ec1016	ERR375078	N/A	BSAC	England	Blood culture	2005	VSE	VSE	Not known
BSAC_ec2101	ERR375079	N/A	BSAC	Ireland	Blood culture	2009	vanA	vanA/vanB	Not known
BSAC_ec1358	ERR375081	N/A	BSAC	Ireland	Blood culture	2006	vanA	vanA	Not known
BSAC_ec1250	ERR375082	N/A	BSAC	England	Blood culture	2005	vanA	vanA	Not known
BSAC_ec1150	ERR375083	N/A	BSAC	Scotland	Blood culture	2005	VSE	VSE	Not known
BSAC_ec1112	ERR375012	N/A	BSAC	England	Blood culture	2005	VSE	VSE	Not known
BSAC_ec2631	ERR375085	N/A	BSAC	England	Blood culture	2011	VSE	VSE	Not known
BSAC_ec1075	ERR375086	N/A	BSAC	England	Blood culture	2005	vanA	vanA	Not known
BSAC_ec2125	ERR375087	N/A	BSAC	Scotland	Blood culture	2009	VSE	VSE	Not known
BSAC_ec1707	ERR375088	N/A	BSAC	England	Blood culture	2007	vanA	vanA	Not known
BSAC_ec1227	ERR375089	N/A	BSAC	England	Blood culture	2005	vanA	vanA	Not known
BSAC_ec2352	ERR375090	N/A	BSAC	Scotland	Blood culture	2010	VSE	VSE	Not known
BSAC_ec2127	ERR375091	N/A	BSAC	Scotland	Blood culture	2009	VSE	VSE	Not known
BSAC_ec2503	ERR375092	N/A	BSAC	Scotland	Blood culture	2010	vanA	vanA	Not known
BSAC_ec2569	ERR375093	N/A	BSAC	England	Blood culture	2011	VSE	VSE	Not known
BSAC_ec2708	ERR375013	N/A	BSAC	Scotland	Blood culture	2011	VSE	VSE	Not known
BSAC_ec852	ERR375094	N/A	BSAC	Ireland	Blood culture	2004	VSE	VSE	Not known
BSAC_ec2575	ERR375095	N/A	BSAC	England	Blood culture	2011	vanA	vanA	Not known
BSAC_ec2532	ERR375097	N/A	BSAC	England	Blood culture	2011	vanB	vanB	Not known
BSAC_ec1148	ERR375099	N/A	BSAC	Scotland	Blood culture	2005	vanA	vanA	Not known
BSAC_ec1065	ERR375100	N/A	BSAC	England	Blood culture	2005	vanB	vanB	Not known
BSAC_ec514	ERR375101	N/A	BSAC	England	Blood culture	2003	vanA	vanA	Not known
BSAC_ec1245	ERR375111	N/A	BSAC	England	Blood culture	2005	VSE	VSE	Not known
BSAC_ec822	ERR375112	N/A	BSAC	England	Blood culture	2004	vanA	vanA	Not known
BSAC_ec823	ERR375114	N/A	BSAC	England	Blood culture	2004	vanA	vanA	Not known
BSAC_ec903	ERR375116	N/A	BSAC	England	Blood culture	2004	VSE	VSE	Not known
BSAC_ec2561	ERR375118	N/A	BSAC	England	Blood culture	2011	vanA	vanA	Not known
BSAC_ec2559	ERR375120	N/A	BSAC	England	Blood culture	2011	VSE	VSE	Not known
BSAC_ec1217	ERR375121	N/A	BSAC	England	Blood culture	2005	VSE	VSE	Not known
BSAC_ec786	ERR375122	N/A	BSAC	Ireland	Blood culture	2004	VSE	VSE	Not known
BSAC_ec1352	ERR375124	N/A	BSAC	Ireland	Blood culture	2006	VSE	VSE	Not known
BSAC_ec828	ERR375128	N/A	BSAC	England	Blood culture	2004	VSE	VSE	Not known
BSAC_ec2572	ERR375129	N/A	BSAC	England	Blood culture	2011	vanA	vanA	Not known
BSAC_ec1497	ERR375130	N/A	BSAC	England	Blood culture	2006	VSE	VSE	Not known
BSAC_ec2701	ERR375131	N/A	BSAC	England	Blood culture	2011	vanA	vanA	Not known
BSAC_ec2565	ERR375133	N/A	BSAC	England	Blood culture	2011	vanB	vanB	Not known
BSAC_ec2299	ERR375134	N/A	BSAC	England	Blood culture	2010	VSE	VSE	Not known
BSAC_ec2338	ERR375135	N/A	BSAC	Ireland	Blood culture	2010	VSE	vanB	Not known
BSAC_ec2355	ERR375136	N/A	BSAC	Scotland	Blood culture	2010	vanA	vanA	Not known
BSAC_ec2516	ERR375137	N/A	BSAC	Wales	Blood culture	2010	VSE	VSE	Not known
BSAC_ec1906	ERR375138	N/A	BSAC	England	Blood culture	2008	VSE	VSE	Not known
BSAC_ec1937	ERR375140	N/A	BSAC	England	Blood culture	2008	VSE	VSE	Not known
BSAC_ec958	ERR375142	N/A	BSAC	England	Blood culture	2004	vanA	vanA	Not known
BSAC_ec2335	ERR375143	N/A	BSAC	Ireland	Blood culture	2010	vanA	vanA/vanB	Not known
BSAC_ec929	ERR375144	N/A	BSAC	England	Blood culture	2004	vanA	vanA	Not known
BSAC_ec2515	ERR375145	N/A	BSAC	Wales	Blood culture	2010	vanA	vanA	Not known
BSAC_ec902	ERR375146	N/A	BSAC	England	Blood culture	2004	vanA	vanA	Not known
BSAC_ec2599	ERR375149	N/A	BSAC	Ireland	Blood culture	2011	vanA	vanA/vanB	Not known
BSAC_ec827	ERR375105	N/A	BSAC	England	Blood culture	2004	vanA	vanA	Not known
BSAC_ec960	ERR375152	N/A	BSAC	England	Blood culture	2004	vanA	vanA	Not known
BSAC_ec816	ERR375153	N/A	BSAC	England	Blood culture	2004	VSE	VSE	Not known
BSAC_ec2600	ERR375154	N/A	BSAC	Ireland	Blood culture	2011	VSE	vanA	Not known
BSAC_ec1621	ERR375156	N/A	BSAC	Scotland	Blood culture	2007	vanA	vanA	Not known
BSAC_ec1123	ERR375157	N/A	BSAC	Scotland	Blood culture	2005	vanA	vanA	Not known
BSAC_ec2382	ERR375158	N/A	BSAC	England	Blood culture	2010	vanA	vanA	Not known
BSAC_ec698	ERR375106	N/A	BSAC	England	Blood culture	2003	vanA	vanA	Not known
BSAC_ec2298	ERR375160	N/A	BSAC	England	Blood culture	2010	vanB	vanB	Not known
BSAC_ec2409	ERR375161	N/A	BSAC	Scotland	Blood culture	2010	vanA	vanA	Not known
BSAC_ec2485	ERR375162	N/A	BSAC	Ireland	Blood culture	2010	VSE	vanB	Not known
BSAC_ec1272	ERR375163	N/A	BSAC	Wales	Blood culture	2006	VSE	VSE	Not known
BSAC_ec2597	ERR375164	N/A	BSAC	Ireland	Blood culture	2011	vanA	vanA	Not known
BSAC_ec1066	ERR375165	N/A	BSAC	England	Blood culture	2005	VSE	VSE	Not known
BSAC_ec1491	ERR375167	N/A	BSAC	England	Blood culture	2006	vanA	vanA	Not known
BSAC_ec1287	ERR375168	N/A	BSAC	Ireland	Blood culture	2006	VSE	VSE	Not known
BSAC_ec1137	ERR375169	N/A	BSAC	England	Blood culture	2005	vanB	vanB	Not known
BSAC_ec2300	ERR375107	N/A	BSAC	England	Blood culture	2010	vanA	vanA	Not known
BSAC_ec2043	ERR375170	N/A	BSAC	Ireland	Blood culture	2009	VSE	VSE	Not known
BSAC_ec956	ERR375172	N/A	BSAC	England	Blood culture	2004	vanA	vanA	Not known
BSAC_ec1223	ERR375173	N/A	BSAC	England	Blood culture	2005	VSE	VSE	Not known
BSAC_ec2041	ERR375174	N/A	BSAC	Ireland	Blood culture	2009	VSE	VSE	Not known
BSAC_ec2334	ERR375177	N/A	BSAC	England	Blood culture	2010	vanA	vanA	Not known
BSAC_ec1582	ERR375178	N/A	BSAC	Wales	Blood culture	2007	VSE	VSE	Not known
BSAC_ec2380	ERR375179	N/A	BSAC	England	Blood culture	2010	VSE	VSE	Not known
BSAC_ec2442	ERR375182	N/A	BSAC	England	Blood culture	2010	VSE	VSE	Not known
BSAC_ec1824	ERR375183	N/A	BSAC	England	Blood culture	2008	vanA	vanA	Not known
BSAC_ec832	ERR375187	N/A	BSAC	Wales	Blood culture	2004	vanA	vanA	Not known
BSAC_ec1489	ERR375188	N/A	BSAC	England	Blood culture	2006	VSE	VSE	Not known
BSAC_ec752	ERR375109	N/A	BSAC	Ireland	Blood culture	2004	vanA	vanA	Not known
BSAC_ec2611	ERR375192	N/A	BSAC	Scotland	Blood culture	2011	vanA	vanA	Not known
BSAC_ec2357	ERR375193	N/A	BSAC	England	Blood culture	2010	vanA	vanA	Not known
BSAC_ec2632	ERR375194	N/A	BSAC	England	Blood culture	2011	VSE	VSE	Not known
BSAC_ec2050	ERR375195	N/A	BSAC	Ireland	Blood culture	2009	VSE	vanB	Not known
BSAC_ec911	ERR375206	N/A	BSAC	England	Blood culture	2004	VSE	VSE	Not known
BSAC_ec391	ERR375207	N/A	BSAC	England	Blood culture	2002	VSE	VSE	Not known
BSAC_ec2729	ERR375208	N/A	BSAC	England	Blood culture	2011	VSE	VSE	Not known
BSAC_ec2006	ERR375209	N/A	BSAC	Ireland	Blood culture	2009	vanA	vanA	Not known
BSAC_ec296	ERR375210	N/A	BSAC	Ireland	Blood culture	2002	VSE	VSE	Not known
BSAC_ec582	ERR375213	N/A	BSAC	Wales	Blood culture	2003	VSE	VSE	Not known
BSAC_ec2755	ERR375214	N/A	BSAC	England	Blood culture	2011	VSE	VSE	Not known
BSAC_ec2184	ERR375215	N/A	BSAC	England	Blood culture	2009	vanA	vanA	Not known
BSAC_ec2761	ERR375216	N/A	BSAC	England	Blood culture	2011	VSE	VSE	Not known
BSAC_ec2155	ERR375217	N/A	BSAC	England	Blood culture	2009	VSE	VSE	Not known
BSAC_ec383a	ERR375218	N/A	BSAC	Scotland	Blood culture	2002	vanB	vanB	Not known
BSAC_ec1327	ERR375219	N/A	BSAC	England	Blood culture	2006	vanA	vanA	Not known
BSAC_ec2085	ERR375224	N/A	BSAC	Wales	Blood culture	2009	VSE	VSE	Not known
BSAC_ec1570	ERR375226	N/A	BSAC	England	Blood culture	2007	VSE	VSE	Not known
BSAC_ec2183	ERR375227	N/A	BSAC	England	Blood culture	2009	vanB	vanB	Not known
BSAC_ec987	ERR375229	N/A	BSAC	England	Blood culture	2004	vanA	vanA	Not known
BSAC_ec675	ERR375230	N/A	BSAC	England	Blood culture	2003	VSE	VSE	Not known
BSAC_ec2351	ERR375231	N/A	BSAC	Scotland	Blood culture	2010	vanA	vanA	Not known
BSAC_ec1512	ERR375232	N/A	BSAC	England	Blood culture	2007	vanA	vanA	Not known
BSAC_ec342	ERR375235	N/A	BSAC	England	Blood culture	2002	VSE	VSE	Not known
BSAC_ec314	ERR375200	N/A	BSAC	England	Blood culture	2002	VSE	VSE	Not known
BSAC_ec2420	ERR375238	N/A	BSAC	England	Blood culture	2010	VSE	VSE	Not known
BSAC_ec2629	ERR375240	N/A	BSAC	England	Blood culture	2011	vanA	vanA	Not known
BSAC_ec1688	ERR375241	N/A	BSAC	England	Blood culture	2007	vanB	vanB	Not known
BSAC_ec2791	ERR375243	N/A	BSAC	Scotland	Blood culture	2011	VSE	VSE	Not known
BSAC_ec368	ERR375244	N/A	BSAC	England	Blood culture	2002	vanA	vanA	Not known
BSAC_ec2759	ERR375245	N/A	BSAC	England	Blood culture	2011	vanA	vanA	Not known
BSAC_ec676	ERR375201	N/A	BSAC	England	Blood culture	2003	vanA	vanA	Not known
BSAC_ec1153	ERR375246	N/A	BSAC	England	Blood culture	2005	vanA	vanA/vanB	Not known
BSAC_ec2660	ERR375247	N/A	BSAC	England	Blood culture	2011	VSE	VSE	Not known
BSAC_ec2194	ERR375248	N/A	BSAC	England	Blood culture	2009	VSE	VSE	Not known
BSAC_ec1666	ERR375250	N/A	BSAC	England	Blood culture	2007	VSE	VSE	Not known
BSAC_ec1701	ERR375251	N/A	BSAC	England	Blood culture	2007	VSE	VSE	Not known
BSAC_ec337	ERR375252	N/A	BSAC	England	Blood culture	2002	VSE	VSE	Not known
BSAC_ec2727	ERR375254	N/A	BSAC	England	Blood culture	2011	vanB	vanB	Not known
BSAC_ec1231	ERR375255	N/A	BSAC	England	Blood culture	2005	vanA	vanA	Not known
BSAC_ec1085	ERR375256	N/A	BSAC	Wales	Blood culture	2005	VSE	VSE	Not known
BSAC_ec1653	ERR375257	N/A	BSAC	England	Blood culture	2007	VSE	VSE	Not known
BSAC_ec1057	ERR375258	N/A	BSAC	England	Blood culture	2005	VSE	VSE	Not known
BSAC_ec2090	ERR375260	N/A	BSAC	Wales	Blood culture	2009	vanA	vanA	Not known
BSAC_ec1671	ERR375264	N/A	BSAC	England	Blood culture	2007	VSE	VSE	Not known
BSAC_ec2496	ERR375265	N/A	BSAC	England	Blood culture	2010	vanA	vanA	Not known
BSAC_ec1163	ERR375203	N/A	BSAC	England	Blood culture	2005	vanA	vanA	Not known
BSAC_ec68	ERR375266	N/A	BSAC	Wales	Blood culture	2001	vanA	vanA	Not known
BSAC_ec1485	ERR375268	N/A	BSAC	England	Blood culture	2006	vanA	vanA	Not known
BSAC_ec1723	ERR375270	N/A	BSAC	England	Blood culture	2007	VSE	VSE	Not known
BSAC_ec2294	ERR375272	N/A	BSAC	England	Blood culture	2010	VSE	VSE	Not known
BSAC_ec1602	ERR375273	N/A	BSAC	Ireland	Blood culture	2007	vanA	vanA/vanB	Not known
BSAC_ec1693	ERR375274	N/A	BSAC	England	Blood culture	2007	VSE	VSE	Not known
BSAC_ec2486	ERR375204	N/A	BSAC	Ireland	Blood culture	2010	vanA	vanA	Not known
BSAC_ec144	ERR375276	N/A	BSAC	England	Blood culture	2001	VSE	VSE	Not known
BSAC_ec1972	ERR375277	N/A	BSAC	England	Blood culture	2008	VSE	VSE	Not known
BSAC_ec1081	ERR375278	N/A	BSAC	Wales	Blood culture	2005	VSE	VSE	Not known
BSAC_ec562	ERR375279	N/A	BSAC	England	Blood culture	2003	vanB	vanB	Not known
BSAC_ec2048	ERR375280	N/A	BSAC	Ireland	Blood culture	2009	vanA	vanA	Not known
BSAC_ec2201	ERR375281	N/A	BSAC	England	Blood culture	2009	vanA	vanA	Not known
BSAC_ec519	ERR375283	N/A	BSAC	England	Blood culture	2003	vanB	vanB	Not known
BSAC_ec1903	ERR375284	N/A	BSAC	England	Blood culture	2008	vanA	vanA	Not known
BSAC_ec2285	ERR375285	N/A	BSAC	Ireland	Blood culture	2010	vanA	vanA	Not known
BSAC_ec1589	ERR375286	N/A	BSAC	Wales	Blood culture	2007	vanA	vanA	Not known
BSAC_ec2411	ERR375287	N/A	BSAC	Scotland	Blood culture	2010	VSE	VSE	Not known
BSAC_ec1662	ERR375288	N/A	BSAC	England	Blood culture	2007	vanA	vanA	Not known
BSAC_ec1331	ERR388687	N/A	BSAC	Wales	Blood culture	2006	vanA	vanA	Not known
BSAC_ec1609	ERR388688	N/A	BSAC	Ireland	Blood culture	2007	vanA	vanA	Not known
BSAC_ec1660	ERR388689	N/A	BSAC	England	Blood culture	2007	VSE	VSE	Not known
BSAC_ec1699	ERR388690	N/A	BSAC	England	Blood culture	2007	vanB	vanB	Not known
BSAC_ec1715	ERR388691	N/A	BSAC	England	Blood culture	2007	VSE	VSE	Not known
BSAC_ec1717	ERR388692	N/A	BSAC	England	Blood culture	2007	vanA	vanA	Not known
BSAC_ec1725	ERR388693	N/A	BSAC	England	Blood culture	2007	VSE	VSE	Not known
BSAC_ec2614	ERR388694	N/A	BSAC	Scotland	Blood culture	2011	VSE	VSE	Not known
BSAC_ec1382	ERR388696	N/A	BSAC	England	Blood culture	2006	vanA	vanA	Not known
EC0210	ERR377464	294	This study	Papworth Hospital, England	Blood culture	2012	vanA	vanA	Not known
EC0212	ERR388724	295	This study	Hinchingbrooke Hospital, England	Blood culture	2012	vanA	vanA	Not known
EC0217	ERR375392	296	This study	Papworth Hospital, England	Blood culture	2012	vanA	vanA	Not known
EC0221	ERR375489	297	This study	Papworth Hospital, England	Blood culture	2012	vanA	vanA	Not known
EC0228	ERR375358	298	This study	Papworth Hospital, England	Blood culture	2012	vanA	vanA	Not known
EC0233	ERR375520	299	This study	Papworth Hospital, England	Blood culture	2012	vanA	vanA	Not known
EC0236	ERR375346	300	This study	Papworth Hospital, England	Blood culture	2012	vanA	vanA	Not known
EC0237	ERR369948	301	This study	Papworth Hospital, England	Blood culture	2012	vanA	vanA	Not known
EC0323	ERR375537	302	This study	Hinchingbrooke Hospital, England	Blood culture	2012	VSE	vanB	Not known
EC0338	ERR375459	303	This study	Hinchingbrooke Hospital, England	Blood culture	2012	VSE	Not detected	Not known
EC0363	ERR377462	304	This study	Hinchingbrooke Hospital, England	Blood culture	2012	VSE	Not detected	Not known
EC0364	ERR375365	305	This study	Papworth Hospital, England	Blood culture	2012	VSE	Not detected	Not known
EC0365	ERR377438	306	This study	Papworth Hospital, England	Blood culture	2012	VSE	Not detected	Not known
EC0492	ERR369997	307	This study	Hinchingbrooke Hospital, England	Blood culture	2012	VSE	vanB	Not known
EC0493	ERR375364	308	This study	Papworth Hospital, England	Blood culture	2012	vanA	vanA	Not known
EC0011	ERR375425	1	This study	Cambridge University Hospitals NHS Foundation Trust, England	Blood culture	2006	vanA	vanA	HA
EC0012	ERR375434	2	This study	Cambridge University Hospitals NHS Foundation Trust, England	Blood culture	2006	vanA	vanA	HA
EC0015	ERR369951	3	This study	Cambridge University Hospitals NHS Foundation Trust, England	Blood culture	2006	vanA	vanA	HA
EC0016	ERR375349	4	This study	Cambridge University Hospitals NHS Foundation Trust, England	Blood culture	2006	vanA	vanA	HCA
EC0018	ERR370013	5	This study	Cambridge University Hospitals NHS Foundation Trust, England	Blood culture	2006	vanA	vanA	HA
EC0019	ERR369941	6	This study	Cambridge University Hospitals NHS Foundation Trust, England	Blood culture	2006	vanA	vanA	HA
EC0020	ERR369954	7	This study	Cambridge University Hospitals NHS Foundation Trust, England	Blood culture	2007	vanA	vanA	HA
EC0021	ERR369967	8	This study	Cambridge University Hospitals NHS Foundation Trust, England	Blood culture	2007	vanA	vanA	HA
EC0023	ERR369946	9	This study	Cambridge University Hospitals NHS Foundation Trust, England	Blood culture	2007	vanA	vanA	HA
EC0024	ERR369958	10	This study	Cambridge University Hospitals NHS Foundation Trust, England	Blood culture	2007	vanA	vanA	HA
EC0025	ERR369982	11	This study	Cambridge University Hospitals NHS Foundation Trust, England	Blood culture	2007	vanA	vanA	HA
EC0026	ERR377447	12	This study	Cambridge University Hospitals NHS Foundation Trust, England	Blood culture	2007	vanA	vanA	HA
EC0027	ERR369969	13	This study	Cambridge University Hospitals NHS Foundation Trust, England	Blood culture	2007	vanA	vanA	HA
EC0028	ERR377427	14	This study	Cambridge University Hospitals NHS Foundation Trust, England	Blood culture	2007	vanA	vanA	HA
EC0030	ERR369988	15	This study	Cambridge University Hospitals NHS Foundation Trust, England	Blood culture	2007	vanA	vanA	HA
EC0031	ERR370024	16	This study	Cambridge University Hospitals NHS Foundation Trust, England	Blood culture	2007	vanA	vanA	HCA
EC0033	ERR375436	17	This study	Cambridge University Hospitals NHS Foundation Trust, England	Blood culture	2007	vanA	vanA	HA
EC0035	ERR369962	18	This study	Cambridge University Hospitals NHS Foundation Trust, England	Blood culture	2007	vanA	vanA	HA
EC0036	ERR369956	19	This study	Cambridge University Hospitals NHS Foundation Trust, England	Blood culture	2007	vanA	vanA	HA
EC0037	ERR375513	20	This study	Cambridge University Hospitals NHS Foundation Trust, England	Blood culture	2007	vanA	vanA	HA
EC0038	ERR370007	21	This study	Cambridge University Hospitals NHS Foundation Trust, England	Blood culture	2007	vanA	vanA	HA
EC0039	ERR375554	22	This study	Cambridge University Hospitals NHS Foundation Trust, England	Blood culture	2007	vanA	vanA	HA
EC0040	ERR375473	23	This study	Cambridge University Hospitals NHS Foundation Trust, England	Blood culture	2007	vanA	vanA	HA
EC0041	ERR375458	24	This study	Cambridge University Hospitals NHS Foundation Trust, England	Blood culture	2007	vanA	vanA	HA
EC0045	ERR375345	25	This study	Cambridge University Hospitals NHS Foundation Trust, England	Blood culture	2007	vanA	vanA	HA
EC0046	ERR375456	26	This study	Cambridge University Hospitals NHS Foundation Trust, England	Blood culture	2007	vanA	vanA	HA
EC0049	ERR375421	27	This study	Cambridge University Hospitals NHS Foundation Trust, England	Blood culture	2007	vanA	vanA	HA
EC0051	ERR375479	28	This study	Cambridge University Hospitals NHS Foundation Trust, England	Blood culture	2007	vanA	vanA	HA
EC0052	ERR375470	29	This study	Cambridge University Hospitals NHS Foundation Trust, England	Blood culture	2007	vanA	vanA	HA
EC0053	ERR375326	30	This study	Cambridge University Hospitals NHS Foundation Trust, England	Blood culture	2007	vanA	vanA	HA
EC0054	ERR375351	31	This study	Cambridge University Hospitals NHS Foundation Trust, England	Blood culture	2007	vanA	vanA	HCA
EC0055	ERR375314	32	This study	Cambridge University Hospitals NHS Foundation Trust, England	Blood culture	2007	vanA	vanA	HA
EC0056	ERR375396	33	This study	Cambridge University Hospitals NHS Foundation Trust, England	Blood culture	2007	vanA	vanA	HA
EC0057	ERR375403	34	This study	Cambridge University Hospitals NHS Foundation Trust, England	Blood culture	2007	vanA	vanA	HA
EC0058	ERR375430	35	This study	Cambridge University Hospitals NHS Foundation Trust, England	Blood culture	2007	vanA	vanA	HA
EC0059	ERR375327	36	This study	Cambridge University Hospitals NHS Foundation Trust, England	Blood culture	2007	vanA	vanA	HA
EC0060	ERR369993	37	This study	Cambridge University Hospitals NHS Foundation Trust, England	Blood culture	2007	vanA	vanA	HA
EC0061	ERR375300	38	This study	Cambridge University Hospitals NHS Foundation Trust, England	Blood culture	2008	vanA	vanA	HA
EC0062	ERR375483	39	This study	Cambridge University Hospitals NHS Foundation Trust, England	Blood culture	2008	vanA	vanA	HA
EC0063	ERR370011	40	This study	Cambridge University Hospitals NHS Foundation Trust, England	Blood culture	2008	vanA	vanA	HA
EC0066	ERR375439	41	This study	Cambridge University Hospitals NHS Foundation Trust, England	Blood culture	2008	vanA	vanA	HA
EC0067	ERR375447	42	This study	Cambridge University Hospitals NHS Foundation Trust, England	Blood culture	2008	vanA	vanA	HA
EC0068	ERR375320	43	This study	Cambridge University Hospitals NHS Foundation Trust, England	Blood culture	2008	vanA	vanA	HA
EC0069	ERR377485	44	This study	Cambridge University Hospitals NHS Foundation Trust, England	Blood culture	2008	VSE	Not detected	HA
EC0070	ERR375418	45	This study	Cambridge University Hospitals NHS Foundation Trust, England	Blood culture	2008	vanA	vanA	HCA
EC0071	ERR375328	46	This study	Cambridge University Hospitals NHS Foundation Trust, England	Blood culture	2008	vanA	vanA	HA
EC0072	ERR375413	47	This study	Cambridge University Hospitals NHS Foundation Trust, England	Blood culture	2008	vanA	vanA	HA
EC0074	ERR375321	48	This study	Cambridge University Hospitals NHS Foundation Trust, England	Blood culture	2008	vanA	vanA	HA
EC0076	ERR375402	49	This study	Cambridge University Hospitals NHS Foundation Trust, England	Blood culture	2008	vanA	vanA	HA
EC0078	ERR375290	50	This study	Cambridge University Hospitals NHS Foundation Trust, England	Blood culture	2008	vanA	vanA	HA
EC0079	ERR370015	51	This study	Cambridge University Hospitals NHS Foundation Trust, England	Blood culture	2008	VSE	Not detected	HCA
EC0080	ERR377479	52	This study	Cambridge University Hospitals NHS Foundation Trust, England	Blood culture	2008	vanA	vanA	HA
EC0082	ERR370021	53	This study	Cambridge University Hospitals NHS Foundation Trust, England	Blood culture	2008	vanA	vanA	HA
EC0083	ERR388714	54	This study	Cambridge University Hospitals NHS Foundation Trust, England	Blood culture	2008	vanA	vanA	HA
EC0084	ERR388715	55	This study	Cambridge University Hospitals NHS Foundation Trust, England	Blood culture	2008	vanA	vanA	HA
EC0086	ERR369981	56	This study	Cambridge University Hospitals NHS Foundation Trust, England	Blood culture	2008	vanA	vanA	HA
EC0087	ERR388718	57	This study	Cambridge University Hospitals NHS Foundation Trust, England	Blood culture	2008	vanA	vanA	HA
EC0088	ERR370004	58	This study	Cambridge University Hospitals NHS Foundation Trust, England	Blood culture	2008	vanA	vanA	HA
EC0089	ERR377444	59	This study	Cambridge University Hospitals NHS Foundation Trust, England	Blood culture	2008	vanA	vanA	HA
EC0090	ERR377426	60	This study	Cambridge University Hospitals NHS Foundation Trust, England	Blood culture	2008	vanA	vanA	HA
EC0091	ERR375493	61	This study	Cambridge University Hospitals NHS Foundation Trust, England	Blood culture	2008	vanA	vanA	HA
EC0092	ERR370029	62	This study	Cambridge University Hospitals NHS Foundation Trust, England	Blood culture	2008	vanA	vanA	HA
EC0094	ERR375353	63	This study	Cambridge University Hospitals NHS Foundation Trust, England	Blood culture	2008	vanA	vanA	HA
EC0095	ERR388703	64	This study	Cambridge University Hospitals NHS Foundation Trust, England	Blood culture	2008	vanA	vanA	HA
EC0096	ERR377445	65	This study	Cambridge University Hospitals NHS Foundation Trust, England	Blood culture	2008	vanA	vanA	HA
EC0097	ERR375446	66	This study	Cambridge University Hospitals NHS Foundation Trust, England	Blood culture	2008	vanA	vanA	HCA
EC0098	ERR375341	67	This study	Cambridge University Hospitals NHS Foundation Trust, England	Blood culture	2008	vanA	vanA	HA
EC0099	ERR375452	68	This study	Cambridge University Hospitals NHS Foundation Trust, England	Blood culture	2009	vanA	vanA	HA
EC0100	ERR375397	69	This study	Cambridge University Hospitals NHS Foundation Trust, England	Blood culture	2009	vanA	vanA	HA
EC0101	ERR375313	70	This study	Cambridge University Hospitals NHS Foundation Trust, England	Blood culture	2009	vanA	vanA	HA
EC0102	ERR377455	71	This study	Cambridge University Hospitals NHS Foundation Trust, England	Blood culture	2009	vanA	vanA	HA
EC0104	ERR375544	72	This study	Cambridge University Hospitals NHS Foundation Trust, England	Blood culture	2009	vanA	vanA	HA
EC0105	ERR377474	73	This study	Cambridge University Hospitals NHS Foundation Trust, England	Blood culture	2009	vanA	vanA	HA
EC0107	ERR370033	74	This study	Cambridge University Hospitals NHS Foundation Trust, England	Blood culture	2009	vanA	vanA	HA
EC0108	ERR375420	75	This study	Cambridge University Hospitals NHS Foundation Trust, England	Blood culture	2009	vanA	vanA	HA
EC0110	ERR375332	76	This study	Cambridge University Hospitals NHS Foundation Trust, England	Blood culture	2009	vanA	vanA	HA
EC0111	ERR375319	77	This study	Cambridge University Hospitals NHS Foundation Trust, England	Blood culture	2009	vanA	vanA	HA
EC0112	ERR375329	78	This study	Cambridge University Hospitals NHS Foundation Trust, England	Blood culture	2009	vanA	vanA	HA
EC0113	ERR375467	79	This study	Cambridge University Hospitals NHS Foundation Trust, England	Blood culture	2009	vanA	vanA	HA
EC0114	ERR375437	80	This study	Cambridge University Hospitals NHS Foundation Trust, England	Blood culture	2009	vanA	vanA	HA
EC0115	ERR375441	81	This study	Cambridge University Hospitals NHS Foundation Trust, England	Blood culture	2009	vanA	vanA	HA
EC0116	ERR375548	82	This study	Cambridge University Hospitals NHS Foundation Trust, England	Blood culture	2009	vanA	vanA	HA
EC0117	ERR375496	83	This study	Cambridge University Hospitals NHS Foundation Trust, England	Blood culture	2009	vanA	vanA	HA
EC0118	ERR369991	84	This study	Cambridge University Hospitals NHS Foundation Trust, England	Blood culture	2009	vanA	vanA	HCA
EC0119	ERR369974	85	This study	Cambridge University Hospitals NHS Foundation Trust, England	Blood culture	2009	vanA	vanA	HA
EC0120	ERR370020	86	This study	Cambridge University Hospitals NHS Foundation Trust, England	Blood culture	2009	vanA	vanA	HA
EC0121	ERR369965	87	This study	Cambridge University Hospitals NHS Foundation Trust, England	Blood culture	2009	vanA	vanA	HA
EC0123	ERR388697	88	This study	Cambridge University Hospitals NHS Foundation Trust, England	Blood culture	2009	vanA	vanA	HA
EC0124	ERR388700	89	This study	Cambridge University Hospitals NHS Foundation Trust, England	Blood culture	2009	vanA	vanA	HA
EC0125	ERR388717	90	This study	Cambridge University Hospitals NHS Foundation Trust, England	Blood culture	2009	vanA	vanA	HA
EC0126	ERR377424	91	This study	Cambridge University Hospitals NHS Foundation Trust, England	Blood culture	2009	vanA	vanA	HA
EC0127	ERR377471	92	This study	Cambridge University Hospitals NHS Foundation Trust, England	Blood culture	2009	vanA	vanA	HA
EC0128	ERR370000	93	This study	Cambridge University Hospitals NHS Foundation Trust, England	Blood culture	2009	vanA	vanA	HA
EC0129	ERR370001	94	This study	Cambridge University Hospitals NHS Foundation Trust, England	Blood culture	2009	vanA	vanA	HA
EC0130	ERR375305	95	This study	Cambridge University Hospitals NHS Foundation Trust, England	Blood culture	2009	vanA	vanA	HA
EC0131	ERR375348	96	This study	Cambridge University Hospitals NHS Foundation Trust, England	Blood culture	2009	vanA	vanA	HA
EC0132	ERR375474	97	This study	Cambridge University Hospitals NHS Foundation Trust, England	Blood culture	2009	vanA	vanA	HA
EC0133	ERR375356	98	This study	Cambridge University Hospitals NHS Foundation Trust, England	Blood culture	2009	vanA	vanA	HA
EC0135	ERR377457	99	This study	Cambridge University Hospitals NHS Foundation Trust, England	Blood culture	2009	vanA	vanA	HA
EC0136	ERR375337	100	This study	Cambridge University Hospitals NHS Foundation Trust, England	Blood culture	2009	vanA	vanA	HA
EC0139	ERR369996	101	This study	Cambridge University Hospitals NHS Foundation Trust, England	Blood culture	2009	vanA	vanA	HCA
EC0140	ERR375394	102	This study	Cambridge University Hospitals NHS Foundation Trust, England	Blood culture	2009	vanA	vanA	HA
EC0141	ERR370008	103	This study	Cambridge University Hospitals NHS Foundation Trust, England	Blood culture	2009	vanA	vanA	HA
EC0142	ERR375299	104	This study	Cambridge University Hospitals NHS Foundation Trust, England	Blood culture	2009	vanA	vanA	HA
EC0145	ERR375330	105	This study	Cambridge University Hospitals NHS Foundation Trust, England	Blood culture	2009	vanA	vanA	HA
EC0146	ERR375367	106	This study	Cambridge University Hospitals NHS Foundation Trust, England	Blood culture	2010	vanA	vanA	HA
EC0148	ERR375350	107	This study	Cambridge University Hospitals NHS Foundation Trust, England	Blood culture	2010	vanA	vanA	HA
EC0149	ERR388698	108	This study	Cambridge University Hospitals NHS Foundation Trust, England	Blood culture	2010	vanA	vanA	HA
EC0150	ERR375393	109	This study	Cambridge University Hospitals NHS Foundation Trust, England	Blood culture	2010	vanA	vanA	HA
EC0151	ERR375426	110	This study	Cambridge University Hospitals NHS Foundation Trust, England	Blood culture	2010	vanA	vanA	HA
EC0152	ERR375532	111	This study	Cambridge University Hospitals NHS Foundation Trust, England	Blood culture	2010	vanA	vanA	HA
EC0153	ERR375530	112	This study	Cambridge University Hospitals NHS Foundation Trust, England	Blood culture	2010	vanA	vanA	HA
EC0154	ERR370003	113	This study	Cambridge University Hospitals NHS Foundation Trust, England	Blood culture	2010	vanA	vanA	HA
EC0156	ERR377492	114	This study	Cambridge University Hospitals NHS Foundation Trust, England	Blood culture	2010	vanA	vanA	HCA
EC0158	ERR369944	115	This study	Cambridge University Hospitals NHS Foundation Trust, England	Blood culture	2010	vanA	vanA	HA
EC0159	ERR375451	116	This study	Cambridge University Hospitals NHS Foundation Trust, England	Blood culture	2010	vanA	vanA	HA
EC0160	ERR377442	117	This study	Cambridge University Hospitals NHS Foundation Trust, England	Blood culture	2010	vanA	vanA	HA
EC0161	ERR375534	118	This study	Cambridge University Hospitals NHS Foundation Trust, England	Blood culture	2010	vanA	vanA	HA
EC0162	ERR375373	119	This study	Cambridge University Hospitals NHS Foundation Trust, England	Blood culture	2010	vanA	vanA	HCA
EC0163	ERR375422	120	This study	Cambridge University Hospitals NHS Foundation Trust, England	Blood culture	2010	vanA	vanA	HA
EC0164	ERR369999	121	This study	Cambridge University Hospitals NHS Foundation Trust, England	Blood culture	2010	vanA	vanA	HA
EC0165	ERR377512	122	This study	Cambridge University Hospitals NHS Foundation Trust, England	Blood culture	2010	vanA	vanA	HA
EC0166	ERR375524	123	This study	Cambridge University Hospitals NHS Foundation Trust, England	Blood culture	2010	vanA	vanA	HCA
EC0167	ERR377493	124	This study	Cambridge University Hospitals NHS Foundation Trust, England	Blood culture	2010	vanA	vanA	HA
EC0168	ERR370018	125	This study	Cambridge University Hospitals NHS Foundation Trust, England	Blood culture	2010	vanA	vanA	HA
EC0169	ERR375440	126	This study	Cambridge University Hospitals NHS Foundation Trust, England	Blood culture	2010	vanA	vanA	HA
EC0170	ERR370025	127	This study	Cambridge University Hospitals NHS Foundation Trust, England	Blood culture	2010	vanA	vanA	HA
EC0171	ERR369980	128	This study	Cambridge University Hospitals NHS Foundation Trust, England	Blood culture	2010	vanA	vanA	HA
EC0172	ERR377430	129	This study	Cambridge University Hospitals NHS Foundation Trust, England	Blood culture	2010	vanA	vanA	HA
EC0173	ERR375431	130	This study	Cambridge University Hospitals NHS Foundation Trust, England	Blood culture	2010	vanA	vanA	HA
EC0174	ERR375542	131	This study	Cambridge University Hospitals NHS Foundation Trust, England	Blood culture	2010	vanA	vanA	HA
EC0175	ERR375395	132	This study	Cambridge University Hospitals NHS Foundation Trust, England	Blood culture	2010	vanA	vanA	HA
EC0176	ERR388702	133	This study	Cambridge University Hospitals NHS Foundation Trust, England	Blood culture	2010	vanA	vanA	HA
EC0177	ERR377440	134	This study	Cambridge University Hospitals NHS Foundation Trust, England	Blood culture	2010	vanA	vanA	HA
EC0179	ERR375432	135	This study	Cambridge University Hospitals NHS Foundation Trust, England	Blood culture	2011	vanA	vanA	HA
EC0180	ERR375495	136	This study	Cambridge University Hospitals NHS Foundation Trust, England	Blood culture	2011	vanA	vanA	HA
EC0181	ERR375360	137	This study	Cambridge University Hospitals NHS Foundation Trust, England	Blood culture	2011	vanB	vanB	HA
EC0182	ERR375316	138	This study	Cambridge University Hospitals NHS Foundation Trust, England	Blood culture	2011	vanA	vanA	HA
EC0183	ERR375462	139	This study	Cambridge University Hospitals NHS Foundation Trust, England	Blood culture	2011	vanA	vanA	HCA
EC0184	ERR377497	140	This study	Cambridge University Hospitals NHS Foundation Trust, England	Blood culture	2011	vanA	vanA	HCA
EC0185	ERR377443	141	This study	Cambridge University Hospitals NHS Foundation Trust, England	Blood culture	2011	vanA	vanA	HA
EC0186	ERR375445	142	This study	Cambridge University Hospitals NHS Foundation Trust, England	Blood culture	2011	vanA	vanA	HA
EC0187	ERR375427	143	This study	Cambridge University Hospitals NHS Foundation Trust, England	Blood culture	2011	vanA	vanA	HA
EC0188	ERR370031	144	This study	Cambridge University Hospitals NHS Foundation Trust, England	Blood culture	2011	vanA	vanA	HA
EC0191	ERR375482	145	This study	Cambridge University Hospitals NHS Foundation Trust, England	Blood culture	2011	vanA	vanA	HA
EC0192	ERR377439	146	This study	Cambridge University Hospitals NHS Foundation Trust, England	Blood culture	2011	vanA	vanA	CA
EC0194	ERR375523	147	This study	Cambridge University Hospitals NHS Foundation Trust, England	Blood culture	2011	vanA	vanA	HCA
EC0195	ERR375480	148	This study	Cambridge University Hospitals NHS Foundation Trust, England	Blood culture	2011	vanA	vanA	HA
EC0196	ERR388723	149	This study	Cambridge University Hospitals NHS Foundation Trust, England	Blood culture	2011	vanA	vanA	HA
EC0198	ERR377434	150	This study	Cambridge University Hospitals NHS Foundation Trust, England	Blood culture	2011	vanA	vanA	HA
EC0199	ERR375334	151	This study	Cambridge University Hospitals NHS Foundation Trust, England	Blood culture	2011	vanA	vanA	HA
EC0200	ERR375498	152	This study	Cambridge University Hospitals NHS Foundation Trust, England	Blood culture	2011	vanA	vanA	HCA
EC0201	ERR375390	153	This study	Cambridge University Hospitals NHS Foundation Trust, England	Blood culture	2011	vanA	vanA	HA
EC0202	ERR375406	154	This study	Cambridge University Hospitals NHS Foundation Trust, England	Blood culture	2011	vanA	vanA	HA
EC0203	ERR377465	155	This study	Cambridge University Hospitals NHS Foundation Trust, England	Blood culture	2011	vanA	vanA	HA
EC0206	ERR375317	156	This study	Cambridge University Hospitals NHS Foundation Trust, England	Blood culture	2011	vanA	vanA	HA
EC0208	ERR375354	157	This study	Cambridge University Hospitals NHS Foundation Trust, England	Blood culture	2012	vanA	vanA	HA
EC0209	ERR375494	158	This study	Cambridge University Hospitals NHS Foundation Trust, England	Blood culture	2012	vanA	vanA/vanB	HA
EC0211	ERR377468	159	This study	Cambridge University Hospitals NHS Foundation Trust, England	Blood culture	2012	vanA	vanA	HA
EC0214	ERR375555	160	This study	Cambridge University Hospitals NHS Foundation Trust, England	Blood culture	2012	vanA	vanA	HA
EC0215	ERR375476	161	This study	Cambridge University Hospitals NHS Foundation Trust, England	Blood culture	2012	vanA	vanA	HA
EC0216	ERR377425	162	This study	Cambridge University Hospitals NHS Foundation Trust, England	Blood culture	2012	vanA	vanA	HA
EC0218	ERR375380	163	This study	Cambridge University Hospitals NHS Foundation Trust, England	Blood culture	2012	vanA	vanA	HA
EC0220	ERR375370	164	This study	Cambridge University Hospitals NHS Foundation Trust, England	Blood culture	2012	vanA	vanA	HA
EC0222	ERR375488	165	This study	Cambridge University Hospitals NHS Foundation Trust, England	Blood culture	2012	vanA	vanA	HA
EC0223	ERR375355	166	This study	Cambridge University Hospitals NHS Foundation Trust, England	Blood culture	2012	vanA	vanA	HA
EC0224	ERR375502	167	This study	Cambridge University Hospitals NHS Foundation Trust, England	Blood culture	2012	vanA	vanA	HA
EC0227	ERR375538	168	This study	Cambridge University Hospitals NHS Foundation Trust, England	Blood culture	2012	vanA	vanA	HA
EC0229	ERR375399	169	This study	Cambridge University Hospitals NHS Foundation Trust, England	Blood culture	2012	vanA	vanA	HA
EC0230	ERR375318	170	This study	Cambridge University Hospitals NHS Foundation Trust, England	Blood culture	2012	vanA	vanA	HA
EC0231	ERR375481	171	This study	Cambridge University Hospitals NHS Foundation Trust, England	Blood culture	2012	vanA	vanA	HA
EC0232	ERR377429	172	This study	Cambridge University Hospitals NHS Foundation Trust, England	Blood culture	2012	vanA	vanA	HA
EC0235	ERR375312	173	This study	Cambridge University Hospitals NHS Foundation Trust, England	Blood culture	2012	vanA	vanA	HA
EC0238	ERR369985	174	This study	Cambridge University Hospitals NHS Foundation Trust, England	Blood culture	2012	vanA	vanA	HA
EC0239	ERR375450	175	This study	Cambridge University Hospitals NHS Foundation Trust, England	Blood culture	2012	vanA	vanA	HA
EC0240	ERR377491	176	This study	Cambridge University Hospitals NHS Foundation Trust, England	Blood culture	2012	vanA	vanA	HCA
EC0241	ERR375322	177	This study	Cambridge University Hospitals NHS Foundation Trust, England	Blood culture	2012	vanA	vanA	HCA
EC0244	ERR375557	178	This study	Cambridge University Hospitals NHS Foundation Trust, England	Blood culture	2011	vanA	vanA	HA
EC0248	ERR388701	179	This study	Cambridge University Hospitals NHS Foundation Trust, England	Blood culture	2011	vanA	vanA	HA
EC0290	ERR375423	180	This study	Cambridge University Hospitals NHS Foundation Trust, England	Blood culture	2007	vanA	vanA	HA
EC0318	ERR369976	181	This study	Cambridge University Hospitals NHS Foundation Trust, England	Blood culture	2011	VSE	Not detected	HCA
EC0319	ERR375382	182	This study	Cambridge University Hospitals NHS Foundation Trust, England	Blood culture	2010	VSE	Not detected	HCA
EC0320	ERR375443	183	This study	Cambridge University Hospitals NHS Foundation Trust, England	Blood culture	2009	VSE	Not detected	HCA
EC0321	ERR370032	184	This study	Cambridge University Hospitals NHS Foundation Trust, England	Blood culture	2008	VSE	Not detected	HA
EC0322	ERR375339	185	This study	Cambridge University Hospitals NHS Foundation Trust, England	Blood culture	2009	VSE	Not detected	HA
EC0324	ERR375340	186	This study	Cambridge University Hospitals NHS Foundation Trust, England	Blood culture	2008	VSE	Not detected	HA
EC0325	ERR375487	187	This study	Cambridge University Hospitals NHS Foundation Trust, England	Blood culture	2009	VSE	Not detected	HA
EC0326	ERR375335	188	This study	Cambridge University Hospitals NHS Foundation Trust, England	Blood culture	2010	VSE	Not detected	HA
EC0327	ERR375302	189	This study	Cambridge University Hospitals NHS Foundation Trust, England	Blood culture	2008	VSE	Not detected	HCA
EC0328	ERR375515	190	This study	Cambridge University Hospitals NHS Foundation Trust, England	Blood culture	2010	VSE	Not detected	HA
EC0330	ERR375371	191	This study	Cambridge University Hospitals NHS Foundation Trust, England	Blood culture	2012	VSE	Not detected	HA
EC0332	ERR375386	192	This study	Cambridge University Hospitals NHS Foundation Trust, England	Blood culture	2008	VSE	Not detected	HA
EC0333	ERR370022	193	This study	Cambridge University Hospitals NHS Foundation Trust, England	Blood culture	2008	VSE	Not detected	HCA
EC0334	ERR369945	194	This study	Cambridge University Hospitals NHS Foundation Trust, England	Blood culture	2011	VSE	Not detected	HA
EC0335	ERR369978	195	This study	Cambridge University Hospitals NHS Foundation Trust, England	Blood culture	2009	VSE	Not detected	HCA
EC0336	ERR369998	196	This study	Cambridge University Hospitals NHS Foundation Trust, England	Blood culture	2009	VSE	Not detected	HA
EC0337	ERR375433	197	This study	Cambridge University Hospitals NHS Foundation Trust, England	Blood culture	2012	VSE	Not detected	HCA
EC0342	ERR377516	198	This study	Cambridge University Hospitals NHS Foundation Trust, England	Blood culture	2007	VSE	Not detected	HA
EC0343	ERR369964	199	This study	Cambridge University Hospitals NHS Foundation Trust, England	Blood culture	2007	VSE	Not detected	HCA
EC0351	ERR375347	200	This study	Cambridge University Hospitals NHS Foundation Trust, England	Blood culture	2007	VSE	Not detected	HCA
EC0352	ERR377481	201	This study	Cambridge University Hospitals NHS Foundation Trust, England	Blood culture	2008	VSE	Not detected	HA
EC0353	ERR377483	202	This study	Cambridge University Hospitals NHS Foundation Trust, England	Blood culture	2012	VSE	Not detected	HA
EC0354	ERR377496	203	This study	Cambridge University Hospitals NHS Foundation Trust, England	Blood culture	2010	VSE	Not detected	HA
EC0355	ERR375499	204	This study	Cambridge University Hospitals NHS Foundation Trust, England	Blood culture	2007	VSE	Not detected	HA
EC0356	ERR377450	205	This study	Cambridge University Hospitals NHS Foundation Trust, England	Blood culture	2012	VSE	Not detected	HCA
EC0358	ERR375529	206	This study	Cambridge University Hospitals NHS Foundation Trust, England	Blood culture	2011	VSE	Not detected	HA
EC0360	ERR388725	207	This study	Cambridge University Hospitals NHS Foundation Trust, England	Blood culture	2006	VSE	Not detected	HA
EC0361	ERR375315	208	This study	Cambridge University Hospitals NHS Foundation Trust, England	Blood culture	2009	VSE	Not detected	HA
EC0362	ERR375514	209	This study	Cambridge University Hospitals NHS Foundation Trust, England	Blood culture	2011	VSE	Not detected	HA
EC0367	ERR375304	210	This study	Cambridge University Hospitals NHS Foundation Trust, England	Blood culture	2012	VSE	Not detected	HA
EC0368	ERR375457	211	This study	Cambridge University Hospitals NHS Foundation Trust, England	Blood culture	2011	VSE	Not detected	HA
EC0369	ERR375491	212	This study	Cambridge University Hospitals NHS Foundation Trust, England	Blood culture	2010	VSE	Not detected	HCA
EC0370	ERR369955	213	This study	Cambridge University Hospitals NHS Foundation Trust, England	Blood culture	2012	VSE	Not detected	HCA
EC0371	ERR375409	214	This study	Cambridge University Hospitals NHS Foundation Trust, England	Blood culture	2011	VSE	Not detected	HA
EC0372	ERR375412	215	This study	Cambridge University Hospitals NHS Foundation Trust, England	Blood culture	2010	VSE	Not detected	HA
EC0373	ERR375519	216	This study	Cambridge University Hospitals NHS Foundation Trust, England	Blood culture	2008	VSE	Not detected	HA
EC0376	ERR369957	217	This study	Cambridge University Hospitals NHS Foundation Trust, England	Blood culture	2010	VSE	Not detected	CA
EC0378	ERR375485	218	This study	Cambridge University Hospitals NHS Foundation Trust, England	Blood culture	2006	VSE	Not detected	HCA
EC0380	ERR375509	219	This study	Cambridge University Hospitals NHS Foundation Trust, England	Blood culture	2009	VSE	Not detected	HA
EC0383	ERR375357	220	This study	Cambridge University Hospitals NHS Foundation Trust, England	Blood culture	2011	VSE	Not detected	HA
EC0384	ERR375308	221	This study	Cambridge University Hospitals NHS Foundation Trust, England	Blood culture	2008	VSE	Not detected	HA
EC0385	ERR377477	222	This study	Cambridge University Hospitals NHS Foundation Trust, England	Blood culture	2011	VSE	Not detected	HA
EC0386	ERR369940	223	This study	Cambridge University Hospitals NHS Foundation Trust, England	Blood culture	2009	VSE	Not detected	HA
EC0387	ERR375333	224	This study	Cambridge University Hospitals NHS Foundation Trust, England	Blood culture	2006	VSE	Not detected	HA
EC0388	ERR375550	225	This study	Cambridge University Hospitals NHS Foundation Trust, England	Blood culture	2012	VSE	vanB	HA
EC0390	ERR375512	226	This study	Cambridge University Hospitals NHS Foundation Trust, England	Blood culture	2007	VSE	Not detected	HCA
EC0391	ERR375484	227	This study	Cambridge University Hospitals NHS Foundation Trust, England	Blood culture	2008	VSE	Not detected	HA
EC0392	ERR375541	228	This study	Cambridge University Hospitals NHS Foundation Trust, England	Blood culture	2007	VSE	Not detected	HCA
EC0393	ERR369939	229	This study	Cambridge University Hospitals NHS Foundation Trust, England	Blood culture	2007	VSE	Not detected	HA
EC0395	ERR377508	230	This study	Cambridge University Hospitals NHS Foundation Trust, England	Blood culture	2009	VSE	Not detected	HA
EC0396	ERR377489	231	This study	Cambridge University Hospitals NHS Foundation Trust, England	Blood culture	2009	VSE	Not detected	HA
EC0397	ERR377433	232	This study	Cambridge University Hospitals NHS Foundation Trust, England	Blood culture	2009	VSE	Not detected	HCA
EC0399	ERR377454	233	This study	Cambridge University Hospitals NHS Foundation Trust, England	Blood culture	2009	VSE	Not detected	HA
EC0400	ERR377469	234	This study	Cambridge University Hospitals NHS Foundation Trust, England	Blood culture	2011	VSE	Not detected	HCA
EC0401	ERR369966	235	This study	Cambridge University Hospitals NHS Foundation Trust, England	Blood culture	2008	VSE	Not detected	HCA
EC0402	ERR375504	236	This study	Cambridge University Hospitals NHS Foundation Trust, England	Blood culture	2008	VSE	Not detected	HA
EC0403	ERR375361	237	This study	Cambridge University Hospitals NHS Foundation Trust, England	Blood culture	2009	VSE	Not detected	HA
EC0406	ERR375376	238	This study	Cambridge University Hospitals NHS Foundation Trust, England	Blood culture	2009	VSE	Not detected	HA
EC0407	ERR375323	239	This study	Cambridge University Hospitals NHS Foundation Trust, England	Blood culture	2010	VSE	Not detected	HA
EC0409	ERR370019	240	This study	Cambridge University Hospitals NHS Foundation Trust, England	Blood culture	2010	VSE	Not detected	HA
EC0411	ERR377458	241	This study	Cambridge University Hospitals NHS Foundation Trust, England	Blood culture	2012	VSE	Not detected	HA
EC0413	ERR375343	242	This study	Cambridge University Hospitals NHS Foundation Trust, England	Blood culture	2010	VSE	Not detected	HA
EC0415	ERR375389	243	This study	Cambridge University Hospitals NHS Foundation Trust, England	Blood culture	2011	VSE	Not detected	HA
EC0416	ERR375556	244	This study	Cambridge University Hospitals NHS Foundation Trust, England	Blood culture	2012	VSE	Not detected	HA
EC0417	ERR377510	245	This study	Cambridge University Hospitals NHS Foundation Trust, England	Blood culture	2011	VSE	Not detected	HA
EC0420	ERR377505	246	This study	Cambridge University Hospitals NHS Foundation Trust, England	Blood culture	2011	vanA	vanA	HCA
EC0421	ERR375522	247	This study	Cambridge University Hospitals NHS Foundation Trust, England	Blood culture	2011	VSE	Not detected	HA
EC0422	ERR375468	248	This study	Cambridge University Hospitals NHS Foundation Trust, England	Blood culture	2012	VSE	Not detected	HA
EC0423	ERR375516	249	This study	Cambridge University Hospitals NHS Foundation Trust, England	Blood culture	2011	VSE	Not detected	HA
EC0424	ERR377436	250	This study	Cambridge University Hospitals NHS Foundation Trust, England	Blood culture	2011	VSE	Not detected	HA
EC0426	ERR377494	251	This study	Cambridge University Hospitals NHS Foundation Trust, England	Blood culture	2011	VSE	Not detected	HA
EC0428	ERR377478	252	This study	Cambridge University Hospitals NHS Foundation Trust, England	Blood culture	2012	VSE	Not detected	HA
EC0429	ERR375539	253	This study	Cambridge University Hospitals NHS Foundation Trust, England	Blood culture	2012	VSE	Not detected	HA
EC0430	ERR370005	254	This study	Cambridge University Hospitals NHS Foundation Trust, England	Blood culture	2012	VSE	Not detected	HA
EC0431	ERR375551	255	This study	Cambridge University Hospitals NHS Foundation Trust, England	Blood culture	2012	VSE	Not detected	HA
EC0432	ERR377437	256	This study	Cambridge University Hospitals NHS Foundation Trust, England	Blood culture	2012	VSE	Not detected	HA
EC0433	ERR377486	257	This study	Cambridge University Hospitals NHS Foundation Trust, England	Blood culture	2012	VSE	Not detected	HA
EC0434	ERR377501	258	This study	Cambridge University Hospitals NHS Foundation Trust, England	Blood culture	2012	VSE	Not detected	HA
EC0435	ERR377484	259	This study	Cambridge University Hospitals NHS Foundation Trust, England	Blood culture	2012	VSE	Not detected	HA
EC0436	ERR370012	260	This study	Cambridge University Hospitals NHS Foundation Trust, England	Blood culture	2012	VSE	Not detected	HA
EC0475	ERR375377	261	This study	Cambridge University Hospitals NHS Foundation Trust, England	Blood culture	2010	VSE	Not detected	HA
EC0482	ERR375506	262	This study	Cambridge University Hospitals NHS Foundation Trust, England	Blood culture	2009	VSE	Not detected	HA
EC0488	ERR375400	263	This study	Cambridge University Hospitals NHS Foundation Trust, England	Blood culture	2012	vanA	vanA	HA
EC0489	ERR369972	264	This study	Cambridge University Hospitals NHS Foundation Trust, England	Blood culture	2012	vanA	vanA	HA
EC0491	ERR369992	265	This study	Cambridge University Hospitals NHS Foundation Trust, England	Blood culture	2012	vanA	vanA	HA
EC0496	ERR375398	266	This study	Cambridge University Hospitals NHS Foundation Trust, England	Blood culture	2012	vanA	vanA	HA
EC0497	ERR369971	267	This study	Cambridge University Hospitals NHS Foundation Trust, England	Blood culture	2012	vanA	vanA	HA
EC0498	ERR375391	268	This study	Cambridge University Hospitals NHS Foundation Trust, England	Blood culture	2012	VSE	Not detected	HA
EC0499	ERR375385	269	This study	Cambridge University Hospitals NHS Foundation Trust, England	Blood culture	2012	VSE	Not detected	HA
EC0500	ERR375466	270	This study	Cambridge University Hospitals NHS Foundation Trust, England	Blood culture	2012	vanA	vanA	HA
EC0501	ERR370023	271	This study	Cambridge University Hospitals NHS Foundation Trust, England	Blood culture	2012	VSE	Not detected	HA
EC0502	ERR375311	272	This study	Cambridge University Hospitals NHS Foundation Trust, England	Blood culture	2012	vanA	vanA	HA
EC0503	ERR375366	273	This study	Cambridge University Hospitals NHS Foundation Trust, England	Blood culture	2012	vanA	vanA	HCA
EC0504	ERR375363	274	This study	Cambridge University Hospitals NHS Foundation Trust, England	Blood culture	2012	VSE	vanB	HCA
EC0505	ERR375471	275	This study	Cambridge University Hospitals NHS Foundation Trust, England	Blood culture	2012	vanA	vanA	HA
EC0506	ERR377446	276	This study	Cambridge University Hospitals NHS Foundation Trust, England	Blood culture	2012	VSE	Not detected	HCA
EC0507	ERR375379	277	This study	Cambridge University Hospitals NHS Foundation Trust, England	Blood culture	2012	vanA	vanA	HA
EC0508	ERR377519	278	This study	Cambridge University Hospitals NHS Foundation Trust, England	Blood culture	2012	VSE	vanB	HA
EC0509	ERR369990	279	This study	Cambridge University Hospitals NHS Foundation Trust, England	Blood culture	2012	VSE	Not detected	HCA
EC0518	ERR388722	280	This study	Cambridge University Hospitals NHS Foundation Trust, England	Blood culture	2009	vanA	vanA	HA
EC0519	ERR375448	281	This study	Cambridge University Hospitals NHS Foundation Trust, England	Blood culture	2010	VSE	Not detected	HA
EC0520	ERR375500	282	This study	Cambridge University Hospitals NHS Foundation Trust, England	Blood culture	2011	vanA	vanA	HCA
EC0524	ERR370030	283	This study	Cambridge University Hospitals NHS Foundation Trust, England	Blood culture	2008	VSE	Not detected	HCA
EC0526	ERR369995	284	This study	Cambridge University Hospitals NHS Foundation Trust, England	Blood culture	2008	vanA	vanA	HA
EC0529	ERR375381	285	This study	Cambridge University Hospitals NHS Foundation Trust, England	Blood culture	2010	VSE	Not detected	HA
EC0531	ERR375375	286	This study	Cambridge University Hospitals NHS Foundation Trust, England	Blood culture	2007	vanA	vanA	HA
EC0532	ERR375486	287	This study	Cambridge University Hospitals NHS Foundation Trust, England	Blood culture	2007	vanA	vanA	HA
EC0533	ERR375553	288	This study	Cambridge University Hospitals NHS Foundation Trust, England	Blood culture	2007	vanA	vanA	HA
EC0535	ERR377451	289	This study	Cambridge University Hospitals NHS Foundation Trust, England	Blood culture	2007	vanA	vanA	HA
EC0538	ERR369983	290	This study	Cambridge University Hospitals NHS Foundation Trust, England	Blood culture	2007	vanA	vanA	HA
EC0539	ERR375497	291	This study	Cambridge University Hospitals NHS Foundation Trust, England	Blood culture	2007	vanB	vanB	HA
EC0540	ERR377473	292	This study	Cambridge University Hospitals NHS Foundation Trust, England	Blood culture	2007	vanA	vanA	HA
EC1245	ERR375401	293	This study	Cambridge University Hospitals NHS Foundation Trust, England	Blood culture	2007	vanA	vanA	HA
